# Supplementary material for: A standardized gnotobiotic mouse model harboring a minimal 15-member mouse gut microbiota recapitulates SOPF/SPF phenotypes
Source: Nat Commun. 2021 Nov 18;12:6686. doi: 10.1038/s41467-021-26963-9 (PMC8602333; doi:10.1038/s41467-021-26963-9)
Supplement: Supplementary file 4 — Supplementary Data 1 [file 41467_2021_26963_MOESM4_ESM.xlsx]

## Sheet: KEGG_modules
Clustering analysis of KEGG modules from metagenomes from GM15, SOPF, Oligo-MM12 and ASF mouse models
4 = KEGG module complete; 3 = 1 enzyme missing; 2 = 2 enzymes missing; 1 = 3 and more enzymes missing; 0 = module absent
GM15	SOPF	Oligo-MM12	ASF	Cluster number	KEGG modules	Description
4	4	4	4	4	M00001	Glycolysis (Embden-Meyerhof pathway), glucose => pyruvate
4	4	4	4	4	M00002	Glycolysis, core module involving three-carbon compounds
4	4	4	4	4	M00003	Gluconeogenesis, oxaloacetate => fructose-6P
4	4	4	4	4	M00004	Pentose phosphate pathway (Pentose phosphate cycle)
4	4	4	4	4	M00005	PRPP biosynthesis, ribose 5P => PRPP
4	4	4	4	4	M00006	Pentose phosphate pathway, oxidative phase, glucose 6P => ribulose 5P
4	4	4	4	4	M00007	Pentose phosphate pathway, non-oxidative phase, fructose 6P => ribose 5P
4	4	3	3	3	M00008	Entner-Doudoroff pathway, glucose-6P => glyceraldehyde-3P + pyruvate
4	4	4	4	4	M00009	Citrate cycle (TCA cycle, Krebs cycle)
4	4	4	4	4	M00010	Citrate cycle, first carbon oxidation, oxaloacetate => 2-oxoglutarate
4	4	4	4	4	M00011	Citrate cycle, second carbon oxidation, 2-oxoglutarate => oxaloacetate
4	4	2	2	3	M00012	Glyoxylate cycle
0	3	0	0	5	M00013	Malonate semialdehyde pathway, propanoyl-CoA => acetyl-CoA
1	1	0	0	6	M00014	Glucuronate pathway (uronate pathway)
4	4	4	4	4	M00015	Proline biosynthesis, glutamate => proline
4	4	4	4	4	M00016	Lysine biosynthesis, succinyl-DAP pathway, aspartate => lysine
4	4	4	2	3	M00017	Methionine biosynthesis, apartate => homoserine => methionine
4	4	4	4	4	M00018	Threonine biosynthesis, aspartate => homoserine => threonine
4	4	4	4	4	M00019	Valine/isoleucine biosynthesis, pyruvate => valine / 2-oxobutanoate => isoleucine
4	4	4	4	4	M00020	Serine biosynthesis, glycerate-3P => serine
4	4	4	4	4	M00021	Cysteine biosynthesis, serine => cysteine
4	4	4	4	4	M00022	Shikimate pathway, phosphoenolpyruvate + erythrose-4P => chorismate
4	4	4	4	4	M00023	Tryptophan biosynthesis, chorismate => tryptophan
4	4	4	3	4	M00024	Phenylalanine biosynthesis, chorismate => phenylalanine
4	4	4	3	4	M00025	Tyrosine biosynthesis, chorismate => tyrosine
4	4	4	4	4	M00026	Histidine biosynthesis, PRPP => histidine
4	4	4	2	3	M00027	GABA (gamma-Aminobutyrate) shunt
4	4	4	4	4	M00028	Ornithine biosynthesis, glutamate => ornithine
3	4	3	2	3	M00029	Urea cycle
1	1	0	0	6	M00030	Lysine biosynthesis, AAA pathway, 2-oxoglutarate => 2-aminoadipate => lysine
0	1	0	0	6	M00031	Lysine biosynthesis, mediated by LysW, 2-aminoadipate => lysine
1	3	0	0	5	M00032	Lysine degradation, lysine => saccharopine => acetoacetyl-CoA
1	2	2	0	7	M00033	Ectoine biosynthesis, aspartate => ectoine
2	2	0	0	6	M00034	Methionine salvage pathway
3	4	3	3	3	M00035	Methionine degradation
1	4	0	0	5	M00036	Leucine degradation, leucine => acetoacetate + acetyl-CoA
0	1	0	0	6	M00038	Tryptophan metabolism, tryptophan => kynurenine => 2-aminomuconate
1	1	0	0	6	M00039	Monolignol biosynthesis, phenylalanine/tyrosine => monolignol
3	4	3	0	2	M00040	Tyrosine biosynthesis, prephanate => pretyrosine => tyrosine
0	1	0	0	6	M00042	Catecholamine biosynthesis, tyrosine => dopamine => noradrenaline => adrenaline
0	1	0	0	6	M00044	Tyrosine degradation, tyrosine => homogentisate
3	3	3	3	3	M00045	Histidine degradation, histidine => N-formiminoglutamate => glutamate
4	4	3	4	4	M00046	Pyrimidine degradation, uracil => beta-alanine, thymine => 3-aminoisobutanoate
0	2	0	0	6	M00047	Creatine pathway
4	4	4	4	4	M00048	Inosine monophosphate biosynthesis, PRPP + glutamine => IMP
4	4	4	4	4	M00049	Adenine ribonucleotide biosynthesis, IMP => ADP,ATP
4	4	4	4	4	M00050	Guanine ribonucleotide biosynthesis IMP => GDP,GTP
4	4	4	4	4	M00051	Uridine monophosphate biosynthesis, glutamine (+ PRPP) => UMP
4	4	4	4	4	M00052	Pyrimidine ribonucleotide biosynthesis, UMP => UDP/UTP,CDP/CTP
4	4	3	2	3	M00053	Pyrimidine deoxyribonuleotide biosynthesis, CDP/CTP => dCDP/dCTP,dTDP/dTTP
0	1	0	0	6	M00055	N-glycan precursor biosynthesis
0	1	0	0	6	M00059	Glycosaminoglycan biosynthesis, heparan sulfate backbone
4	4	3	3	3	M00060	Lipopolysaccharide biosynthesis, KDO2-lipid A
4	4	4	4	4	M00061	D-Glucuronate degradation, D-glucuronate => pyruvate + D-glyceraldehyde 3P
4	3	4	4	4	M00063	CMP-KDO biosynthesis
4	4	4	4	4	M00064	ADP-L-glycero-D-manno-heptose biosynthesis
0	1	0	0	6	M00065	GPI-anchor biosynthesis, core oligosaccharide
0	3	0	0	5	M00066	Lactosylceramide biosynthesis
0	3	0	3	8	M00072	N-glycosylation by oligosaccharyltransferase
0	2	0	0	6	M00073	N-glycan precursor trimming
0	1	0	0	6	M00074	N-glycan biosynthesis, high-mannose type
1	0	0	0	6	M00075	N-glycan biosynthesis, complex type
1	1	0	0	6	M00076	Dermatan sulfate degradation
2	2	2	0	10	M00077	Chondroitin sulfate degradation
1	1	0	0	6	M00078	Heparan sulfate degradation
1	2	0	0	6	M00079	Keratan sulfate degradation
1	1	0	0	6	M00080	Lipopolysaccharide biosynthesis, inner core => outer core => O-antigen
2	2	2	0	10	M00081	Pectin degradation
4	4	4	4	4	M00082	Fatty acid biosynthesis, initiation
4	4	4	4	4	M00083	Fatty acid biosynthesis, elongation
0	3	0	0	5	M00085	Fatty acid biosynthesis, elongation, mitochondria
4	4	4	4	4	M00086	beta-Oxidation, acyl-CoA synthesis
4	4	0	0	9	M00087	beta-Oxidation
1	3	0	0	5	M00088	Ketone body biosynthesis, acetyl-CoA => acetoacetate/3-hydroxybutyrate/acetone
2	3	2	2	10	M00089	Triacylglycerol biosynthesis
2	2	2	2	10	M00090	Phosphatidylcholine (PC) biosynthesis, choline => PC
0	4	0	0	5	M00091	Phosphatidylcholine (PC) biosynthesis, PE => PC
0	2	0	0	6	M00092	Phosphatidylethanolamine (PE) biosynthesis, ethanolamine => PE
4	4	4	4	4	M00093	Phosphatidylethanolamine (PE) biosynthesis, PA => PS => PE
0	1	0	0	6	M00094	Ceramide biosynthesis
3	3	3	3	3	M00095	C5 isoprenoid biosynthesis, mevalonate pathway
4	4	3	3	3	M00096	C5 isoprenoid biosynthesis, non-mevalonate pathway
1	1	0	0	6	M00097	beta-Carotene biosynthesis, GGAP => beta-carotene
0	3	0	0	5	M00098	Acylglycerol degradation
0	1	0	0	6	M00099	Sphingosine biosynthesis
0	3	0	0	5	M00100	Sphingosine degradation
0	1	0	0	6	M00101	Cholesterol biosynthesis, squalene 2,3-epoxide => cholesterol
0	1	0	0	6	M00102	Ergocalciferol biosynthesis
0	3	0	0	5	M00103	Cholecalciferol biosynthesis
0	1	0	0	6	M00104	Bile acid biosynthesis, cholesterol => cholate/chenodeoxycholate
0	1	0	0	6	M00109	C21-Steroid hormone biosynthesis, progesterone => cortisol/cortisone
0	2	0	0	6	M00110	C19/C18-Steroid hormone biosynthesis, pregnenolone => androstenedione => estrone
0	1	0	0	6	M00112	Tocopherol/tocotorienol biosynthesis
1	1	0	0	6	M00113	Jasmonic acid biosynthesis
1	1	0	0	6	M00114	Ascorbate biosynthesis, plants, glucose-6P => ascorbate
4	4	4	4	4	M00115	NAD biosynthesis, aspartate => NAD
4	4	3	0	2	M00116	Menaquinone biosynthesis, chorismate => menaquinone
4	4	0	0	9	M00117	Ubiquinone biosynthesis, prokaryotes, chorismate => ubiquinone
4	4	3	3	3	M00118	Glutathione biosynthesis, glutamate => glutathione
4	4	4	4	4	M00119	Pantothenate biosynthesis, valine/L-aspartate => pantothenate
4	4	4	4	4	M00120	Coenzyme A biosynthesis, pantothenate => CoA
4	4	3	2	3	M00121	Heme biosynthesis, glutamate => heme
4	4	4	4	4	M00122	Cobalamin biosynthesis, cobinamide => cobalamin
4	4	4	4	4	M00123	Biotin biosynthesis, pimeloyl-ACP/CoA => biotin
4	4	3	2	3	M00124	Pyridoxal biosynthesis, erythrose-4P => pyridoxal-5P
3	3	3	3	3	M00125	Riboflavin biosynthesis, GTP => riboflavin/FMN/FAD
4	4	4	4	4	M00126	Tetrahydrofolate biosynthesis, GTP => THF
4	4	4	3	4	M00127	Thiamine biosynthesis, AIR => thiamine-P/thiamine-2P
0	1	0	0	6	M00128	Ubiquinone biosynthesis, eukaryotes, 4-hydroxybenzoate => ubiquinone
1	3	0	0	5	M00129	Ascorbate biosynthesis, animals, glucose-1P => ascorbate
0	4	0	0	5	M00130	Inositol phosphate metabolism, PI=> PIP2 => Ins(1,4,5)P3 => Ins(1,3,4,5)P4
1	1	0	0	6	M00131	Inositol phosphate metabolism, Ins(1,3,4,5)P4 => Ins(1,3,4)P3 => myo-inositol
0	2	0	0	6	M00132	Inositol phosphate metabolism, Ins(1,3,4)P3 => phytate
4	4	0	3	1	M00133	Polyamine biosynthesis, arginine => agmatine => putrescine => spermidine
4	4	3	4	4	M00134	Polyamine biosynthesis, arginine => ornithine => putrescine
3	4	3	2	3	M00135	GABA biosynthesis, eukaryotes, putrescine => GABA
0	4	0	0	5	M00136	GABA biosynthesis, prokaryotes, putrescine => GABA
0	1	0	0	6	M00137	Flavanone biosynthesis, phenylalanine => naringenin
4	4	4	4	4	M00140	C1-unit interconversion, prokaryotes
3	4	3	3	3	M00141	C1-unit interconversion, eukaryotes
0	3	0	0	5	M00142	NADH:ubiquinone oxidoreductase, mitochondria
0	3	0	0	5	M00143	NADH dehydrogenase (ubiquinone) Fe-S protein/flavoprotein complex, mitochondria
4	3	4	3	4	M00144	NADH:quinone oxidoreductase, prokaryotes
0	3	0	0	5	M00145	NAD(P)H:quinone oxidoreductase, chloroplasts and cyanobacteria
0	3	0	0	5	M00147	NADH dehydrogenase (ubiquinone) 1 beta subcomplex
0	3	0	0	5	M00148	Succinate dehydrogenase (ubiquinone)
4	4	3	4	4	M00149	Succinate dehydrogenase, prokaryotes
4	4	3	3	3	M00150	Fumarate reductase, prokaryotes
0	3	0	0	5	M00151	Cytochrome bc1 complex respiratory unit
0	3	0	0	5	M00152	Cytochrome bc1 complex
3	3	3	3	3	M00153	Cytochrome bd ubiquinol oxidase
0	3	0	0	5	M00154	Cytochrome c oxidase
0	4	0	0	5	M00155	Cytochrome c oxidase, prokaryotes
0	3	0	3	8	M00156	Cytochrome c oxidase, cbb3-type
4	4	4	4	4	M00157	F-type ATPase, prokaryotes and chloroplasts
0	3	0	0	5	M00158	F-type ATPase, eukaryotes
4	3	4	4	4	M00159	V/A-type ATPase, prokaryotes
0	3	0	0	5	M00160	V-type ATPase, eukaryotes
0	3	0	0	5	M00161	Photosystem II
0	3	0	0	5	M00162	Cytochrome b6f complex
2	3	0	0	5	M00165	Reductive pentose phosphate cycle (Calvin cycle)
3	3	2	2	3	M00166	Reductive pentose phosphate cycle, ribulose-5P => glyceraldehyde-3P
3	4	3	3	3	M00167	Reductive pentose phosphate cycle, glyceraldehyde-3P => ribulose-5P
4	4	3	3	3	M00168	CAM (Crassulacean acid metabolism), dark
4	4	4	4	4	M00169	CAM (Crassulacean acid metabolism), light
2	2	0	2	10	M00170	C4-dicarboxylic acid cycle, phosphoenolpyruvate carboxykinase type
1	1	0	0	6	M00171	C4-dicarboxylic acid cycle, NAD - malic enzyme type
3	3	2	2	3	M00172	C4-dicarboxylic acid cycle, NADP - malic enzyme type
3	3	0	2	1	M00173	Reductive citrate cycle (Arnon-Buchanan cycle)
3	3	3	0	2	M00175	Nitrogen fixation, nitrogen => ammonia
4	4	2	2	3	M00176	Assimilatory sulfate reduction, sulfate => H2S
0	3	0	0	5	M00177	Ribosome, eukaryotes
4	4	4	4	4	M00178	Ribosome, bacteria
3	3	3	3	3	M00179	Ribosome, archaea
0	3	0	0	5	M00180	RNA polymerase II, eukaryotes
0	3	0	0	5	M00181	RNA polymerase III, eukaryotes
0	3	0	0	5	M00182	RNA polymerase I, eukaryotes
4	4	4	4	4	M00183	RNA polymerase, bacteria
0	3	0	0	5	M00184	RNA polymerase, archaea
4	4	0	0	9	M00185	Sulfate transport system
3	3	4	4	4	M00186	Tungstate transport system
4	4	4	4	4	M00188	NitT/TauT family transport system
4	4	4	4	4	M00189	Molybdate transport system
4	4	4	4	4	M00190	Iron(III) transport system
4	4	0	0	9	M00191	Thiamine transport system
4	4	0	0	9	M00192	Putative thiamine transport system
4	4	4	0	2	M00193	Putative spermidine/putrescine transport system
4	3	3	3	3	M00194	Maltose/maltodextrin transport system
4	4	4	4	4	M00196	Raffinose/stachyose/melibiose transport system
3	3	3	3	3	M00197	Putative fructooligosaccharide transport system
4	4	4	0	2	M00198	Putative sn-glycerol-phosphate transport system
4	3	4	4	4	M00199	L-Arabinose/lactose transport system
3	3	3	3	3	M00200	Putative sorbitol/mannitol transport system
4	4	4	4	4	M00201	alpha-Glucoside transport system
4	3	4	0	2	M00202	Oligogalacturonide transport system
3	4	0	0	9	M00204	Trehalose/maltose transport system
4	4	4	4	4	M00205	N-Acetylglucosamine transport system
3	4	3	3	3	M00206	Cellobiose transport system
4	4	4	4	4	M00207	Putative multiple sugar transport system
4	4	3	4	4	M00208	Glycine betaine/proline transport system
4	4	4	4	4	M00209	Osmoprotectant transport system
4	4	4	3	4	M00210	Phospholipid transport system
4	4	4	4	4	M00211	Putative ABC transport system
4	4	4	4	4	M00212	Ribose transport system
4	3	3	0	2	M00213	L-Arabinose transport system
4	4	4	4	4	M00214	Methyl-galactoside transport system
4	4	3	0	2	M00215	D-Xylose transport system
4	4	4	3	4	M00216	Multiple sugar transport system
4	4	0	0	9	M00217	D-Allose transport system
0	3	0	0	5	M00218	Fructose transport system
4	3	4	0	2	M00219	AI-2 transport system
4	3	3	4	4	M00220	Rhamnose transport system
4	4	4	4	4	M00221	Putative simple sugar transport system
4	4	4	4	4	M00222	Phosphate transport system
4	4	4	4	4	M00223	Phosphonate transport system
4	4	4	3	4	M00224	Fluoroquinolone transport system
4	4	0	0	9	M00225	Lysine/arginine/ornithine transport system
4	4	0	0	9	M00226	Histidine transport system
4	4	0	0	9	M00227	Glutamine transport system
4	4	4	4	4	M00228	Putative glutamine transport system
4	4	0	0	9	M00229	Arginine transport system
4	4	3	0	2	M00230	Glutamate/aspartate transport system
0	3	0	0	5	M00231	Octopine/nopaline transport system
4	4	4	0	2	M00232	General L-amino acid transport system
0	4	4	0	7	M00233	Glutamate transport system
4	4	4	4	4	M00234	Cystine transport system
0	3	0	0	5	M00235	Arginine/ornithine transport system
4	4	4	4	4	M00236	Putative polar amino acid transport system
4	4	4	4	4	M00237	Branched-chain amino acid transport system
4	4	4	4	4	M00238	D-Methionine transport system
4	4	4	4	4	M00239	Peptides/nickel transport system
4	4	4	4	4	M00240	Iron complex transport system
4	4	0	0	9	M00241	Vitamin B12 transport system
4	4	4	4	4	M00242	Zinc transport system
0	3	3	0	7	M00243	Manganese/iron transport system
4	4	4	4	4	M00244	Putative zinc/manganese transport system
4	4	4	4	4	M00245	Cobalt/nickel transport system
4	4	4	4	4	M00246	Nickel transport system
4	4	4	4	4	M00247	Putative ABC transport system
4	3	0	0	9	M00249	Capsular polysaccharide transport system
4	4	4	4	4	M00250	Lipopolysaccharide transport system
4	4	4	4	4	M00251	Teichoic acid transport system
4	3	0	4	1	M00252	Lipooligosaccharide transport system
4	4	0	4	1	M00253	Sodium transport system
4	4	4	4	4	M00254	ABC-2 type transport system
4	4	4	4	4	M00255	Lipoprotein-releasing system
4	4	4	4	4	M00256	Cell division transport system
0	3	0	0	5	M00257	Hemin transport system
4	4	4	4	4	M00258	Putative ABC transport system
4	4	4	4	4	M00259	Heme transport system
4	4	4	4	4	M00260	DNA polymerase III complex, bacteria
0	3	0	0	5	M00261	DNA polymerase alpha / primase complex
0	3	0	0	5	M00262	DNA polymerase delta complex
0	3	0	0	5	M00263	DNA polymerase epsilon complex
3	3	3	3	3	M00265	PTS system, glucose-specific II component
3	3	3	3	3	M00266	PTS system, maltose/glucose-specific II component
3	4	3	3	3	M00267	PTS system, N-acetylglucosamine-specific II component
3	3	3	3	3	M00268	PTS system, alpha-glucoside-specific II component
3	3	3	3	3	M00269	PTS system, sucrose-specific II component
3	3	3	3	3	M00270	PTS system, trehalose-specific II component
3	3	3	3	3	M00271	PTS system, beta-glucoside-specific II component
3	3	3	3	3	M00272	PTS system, beta-glucoside (arbutin/salicin/cellobiose)-specific II component
4	4	4	3	4	M00273	PTS system, fructose-specific II component
3	3	3	3	3	M00274	PTS system, mannitol-specific II component
4	4	4	4	4	M00275	PTS system, cellobiose-specific II component
4	4	4	4	4	M00276	PTS system, mannose-specific II component
4	4	4	4	4	M00277	PTS system, N-acetylgalactosamine-specific II component
4	3	0	0	9	M00278	PTS system, sorbose-specific II component
4	4	4	0	2	M00279	PTS system, galactitol-specific II component
3	3	3	3	3	M00280	PTS system, glucitol/sorbitol-specific II component
3	3	3	3	3	M00281	PTS system, lactose-specific II component
4	4	4	4	4	M00283	PTS system, ascorbate-specific II component
0	3	0	0	5	M00284	Origin recognition complex
4	4	4	3	4	M00287	PTS system, galactosamine-specific II component
0	3	0	0	5	M00288	RPA complex
0	3	0	0	5	M00289	RF-C complex
0	3	0	0	5	M00290	Holo-TFIIH complex
0	3	0	0	5	M00291	MRN complex
0	3	0	0	5	M00292	MRX complex
0	3	0	0	5	M00293	DNA polymerase zeta complex
0	3	0	0	5	M00295	BRCA1-associated genome surveillance complex (BASC)
3	3	3	0	2	M00296	BER complex
0	3	0	0	5	M00297	DNA-PK complex
4	4	4	4	4	M00298	Multidrug/hemolysin transport system
4	4	4	4	4	M00299	Spermidine/putrescine transport system
4	4	0	0	9	M00300	Putrescine transport system
0	3	0	0	5	M00301	Mannopine transport system
0	3	0	0	5	M00302	2-Aminoethylphosphonate transport system
3	3	3	3	3	M00303	PTS system, N-acetylmuramic acid-specific II component
0	3	0	0	5	M00304	PTS system, fructose-specific II component
0	3	0	0	5	M00305	PTS system, 2-O-A-mannosyl-D-glycerate-specific II component
4	4	4	0	2	M00306	PTS system, fructose-specific II-like component
4	4	4	4	4	M00307	Pyruvate oxidation, pyruvate => acetyl-CoA
3	3	3	3	3	M00308	Semi-phosphorylative Entner-Doudoroff pathway, gluconate => glycerate-3P
2	2	2	2	10	M00309	Non-phosphorylative Entner-Doudoroff pathway, gluconate/galactonate => glycerate
0	3	0	0	5	M00314	Bacitracin transport system
0	4	4	0	7	M00315	Uncharacterized ABC transport system
0	3	0	0	5	M00316	Manganese transport system
4	0	0	0	10	M00317	Manganese/iron transport system
0	3	0	4	8	M00319	Manganese/zinc/iron transport system
4	4	4	4	4	M00320	Lipopolysaccharide export system
0	3	0	0	5	M00321	Bicarbonate transport system
0	3	0	0	5	M00322	Neutral amino acid transport system
0	4	0	0	5	M00323	Urea transport system
4	4	0	0	9	M00324	Dipeptide transport system
3	3	3	3	3	M00325	alpha-Hemolysin/cyclolysin transport system
3	3	3	3	3	M00326	RTX toxin transport system
0	3	0	0	5	M00328	Hemophore/metalloprotease transport system
0	3	0	0	5	M00329	Multiple protein transport system
4	4	0	0	9	M00330	Adhesin protein transport system
4	4	3	3	3	M00331	Type II general secretion pathway
0	4	0	0	5	M00332	Type III secretion system
4	3	4	3	4	M00333	Type IV secretion system
4	3	0	3	1	M00334	Type VI secretion system
4	4	4	4	4	M00335	Sec (secretion) system
4	4	4	4	4	M00336	Twin-arginine translocation (Tat) system
0	3	0	0	5	M00337	Immunoproteasome
3	4	3	3	3	M00338	Cysteine biosynthesis, homocysteine + serine => cysteine
3	3	3	3	3	M00339	RaxAB-RaxC type I secretion system
0	3	0	0	5	M00340	Proteasome, 20S core particle
0	3	0	0	5	M00341	Proteasome, 19S regulatory particle (PA700)
0	3	3	0	7	M00342	Bacterial proteasome
0	3	0	0	5	M00343	Archaeal proteasome
3	4	2	0	2	M00344	Formaldehyde assimilation, xylulose monophosphate pathway
3	3	4	3	3	M00345	Formaldehyde assimilation, ribulose monophosphate pathway
1	2	0	0	6	M00346	Formaldehyde assimilation, serine pathway
4	4	3	0	2	M00348	Glutathione transport system
4	4	3	0	2	M00349	Microcin C transport system
1	1	0	0	6	M00350	Capsaicin biosynthesis, L-Phenylalanine => Capsaicin
0	3	0	0	5	M00352	Spliceosome, U2-snRNP
0	3	0	0	5	M00353	Spliceosome, Prp19/CDC5L complex
0	3	0	0	5	M00354	Spliceosome, U4/U6.U5 tri-snRNP
0	3	0	0	5	M00355	Spliceosome, 35S U5-snRNP
2	1	2	0	10	M00356	Methanogenesis, methanol => methane
1	1	0	0	6	M00357	Methanogenesis, acetate => methane
1	1	0	0	6	M00358	Coenzyme M biosynthesis
4	4	4	4	4	M00359	Aminoacyl-tRNA biosynthesis, eukaryotes
4	4	4	4	4	M00360	Aminoacyl-tRNA biosynthesis, prokaryotes
4	4	3	2	3	M00361	Nucleotide sugar biosynthesis, eukaryotes
4	4	3	3	3	M00362	Nucleotide sugar biosynthesis, prokaryotes
4	4	4	4	4	M00364	C10-C20 isoprenoid biosynthesis, bacteria
3	4	3	3	3	M00365	C10-C20 isoprenoid biosynthesis, archaea
2	2	2	2	10	M00366	C10-C20 isoprenoid biosynthesis, plants
2	2	2	2	10	M00367	C10-C20 isoprenoid biosynthesis, non-plant eukaryotes
2	4	2	2	3	M00368	Ethylene biosynthesis, methionine => ethylene
1	1	0	0	6	M00373	Ethylmalonyl pathway
1	1	0	0	6	M00374	Dicarboxylate-hydroxybutyrate cycle
1	1	0	0	6	M00375	Hydroxypropionate-hydroxybutylate cycle
1	1	0	0	6	M00376	3-Hydroxypropionate bi-cycle
1	2	3	0	7	M00377	Reductive acetyl-CoA pathway (Wood-Ljungdahl pathway)
0	2	0	0	6	M00378	F420 biosynthesis
0	3	0	0	5	M00379	SCF-MET30 complex
0	3	0	0	5	M00380	SCF-BTRC complex
0	3	0	0	5	M00381	SCF-SKP2 complex
0	3	0	0	5	M00382	SCF-FBS complex
0	3	0	0	5	M00385	Cul4-DDB1-DDB2 complex
0	3	0	0	5	M00386	Cul4-DDB1-CSA complex
0	3	0	0	5	M00387	SCF-FBW7 complex
0	3	0	0	5	M00389	APC/C complex
0	3	0	0	5	M00391	Exosome, eukaryotes
0	3	0	0	5	M00392	Ski complex
0	3	0	0	5	M00393	TRAMP complex
4	4	3	3	3	M00394	RNA degradosome
0	3	0	0	5	M00395	Decapping complex
0	3	0	0	5	M00396	Lsm 2-8 complex
0	3	0	0	5	M00397	Lsm 1-7 complex
0	3	0	0	5	M00400	p97-Ufd1-Npl4 complex
0	3	0	0	5	M00403	HRD1/SEL1 ERAD complex
0	3	0	0	5	M00404	COPII complex
0	3	0	0	5	M00406	TREX complex
0	3	0	0	5	M00407	SCF-CDC4 complex
0	3	0	0	5	M00410	ESCRT-II complex
0	3	0	0	5	M00411	SCF-GRR1 complex
0	3	0	0	5	M00412	ESCRT-III complex
0	3	0	0	5	M00414	Bloom's syndrome complex
0	1	0	0	6	M00415	Fatty acid biosynthesis, elongation, endoplasmic reticulum
4	4	0	0	9	M00417	Cytochrome o ubiquinol oxidase
0	1	0	0	6	M00418	Toluene degradation, anaerobic, toluene => benzoyl-CoA
0	2	2	0	7	M00422	Acetyl-CoA pathway, CO2 => acetyl-CoA
0	3	0	0	5	M00423	Molybdate/tungstate transport system
0	3	0	0	5	M00427	Nuclear pore complex
0	4	0	0	5	M00428	eIF4F complex
4	4	4	4	4	M00429	Competence-related DNA transformation transporter
0	3	0	0	5	M00430	Exon junction complex (EJC)
4	4	4	4	4	M00432	Leucine biosynthesis, 2-oxoisovalerate => 2-oxoisocaproate
0	3	0	0	5	M00433	Lysine biosynthesis, 2-oxoglutarate => 2-oxoadipate
4	4	4	4	4	M00434	PhoR-PhoB (phosphate starvation response) two-component regulatory system
4	4	0	0	9	M00435	Taurine transport system
4	4	4	0	2	M00436	Sulfonate transport system
0	4	0	0	5	M00438	Nitrate/nitrite transport system
4	4	4	4	4	M00439	Oligopeptide transport system
4	4	0	4	1	M00440	Nickel transport system
4	3	0	4	1	M00442	Putative hydroxymethylpyrimidine transport system
0	4	4	0	7	M00443	SenX3-RegX3 (phosphate starvation response) two-component regulatory system
4	4	0	0	9	M00444	PhoQ-PhoP (magnesium transport) two-component regulatory system
4	4	4	0	2	M00445	EnvZ-OmpR (osmotic stress response) two-component regulatory system
4	4	0	0	9	M00446	RstB-RstA two-component regulatory system
4	4	3	0	2	M00447	CpxA-CpxR (envelope stress response) two-component regulatory system
4	4	4	0	2	M00448	CssS-CssR (secretion stress response) two-component regulatory system
4	4	0	0	9	M00449	CreC-CreB (phosphate regulation) two-component regulatory system
4	4	0	0	9	M00450	BaeS-BaeR (envelope stress response) two-component regulatory system
4	4	0	0	9	M00451	BasS-BasR (antimicrobial peptide resistance) two-component regulatory system
4	4	0	0	9	M00452	CusS-CusR (copper tolerance) two-component regulatory system
4	4	0	0	9	M00453	QseC-QseB (quorum sensing) two-component regulatory system
4	4	4	4	4	M00454	KdpD-KdpE (potassium transport) two-component regulatory system
4	4	0	0	9	M00455	TorS-TorR (TMAO respiration) two-component regulatory system
4	4	0	0	9	M00456	ArcB-ArcA (anoxic redox control) two-component regulatory system
0	4	0	0	5	M00457	TctE-TctD (tricarboxylic acid transport) two-component regulatory system
0	4	3	3	8	M00458	ResE-ResD (aerobic and anaerobic respiration) two-component regulatory system
4	4	4	4	4	M00459	VicK-VicR (cell wall metabolism) two-component regulatory system
0	4	0	0	5	M00460	MprB-MprA (maintenance of persistent infection) two-component regulatory system
0	4	0	0	5	M00461	MtrB-MtrA (osmotic stress response) two-component regulatory system
0	4	0	0	5	M00462	PrrB-PrrA (intracellular multiplication) two-component regulatory system
0	4	0	0	5	M00463	TrcS-TrcR two-component regulatory system
0	3	0	0	5	M00465	ManS-ManR (manganese homeostasis) two-component regulatory system
0	3	0	0	5	M00466	NblS-NblR (photosynthesis) two-component regulatory system
0	4	0	0	5	M00467	SasA-RpaAB (circadian timing mediating) two-component regulatory system
0	3	0	0	5	M00468	SaeS-SaeR (staphylococcal virulence regulation) two-component regulatory system
0	4	0	0	5	M00469	BceS-BceR (bacitracin transport) two-component regulatory system
4	4	4	0	2	M00471	NarX-NarL (nitrate respiration) two-component regulatory system
4	4	0	0	9	M00472	NarQ-NarP (nitrate respiration) two-component regulatory system
4	4	0	0	9	M00473	UhpB-UhpA (hexose phosphates uptake) two-component regulatory system
4	4	0	0	9	M00474	RcsC-RcsD-RcsB (capsule synthesis) two-component regulatory system
4	4	0	0	9	M00475	BarA-UvrY (central carbon metabolism) two-component regulatory system
4	4	0	0	9	M00477	EvgS-EvgA (acid and drug tolerance) two-component regulatory system
3	0	0	0	6	M00478	DegS-DegU (multicellular behavior control) two-component regulatory system
4	4	0	4	1	M00479	DesK-DesR (membrane lipid fluidity regulation) two-component regulatory system
0	3	4	0	7	M00481	LiaS-LiaR (cell wall stress response) two-component regulatory system
4	0	4	0	10	M00483	NreB-NreC (dissimilatory nitrate/nitrite reduction) two-component regulatory system
1	1	0	0	6	M00485	KinABCDE-Spo0FA (sporulation control) two-component regulatory system
4	4	0	0	9	M00486	CitA-CitB (citrate fermentation) two-component regulatory system
0	3	0	0	5	M00487	CitS-CitT (magnesium-citrate transport) two-component regulatory system
4	4	0	0	9	M00488	DcuS-DcuR (C4-dicarboxylate metabolism) two-component regulatory system
0	3	3	3	8	M00490	MalK-MalR (malate transport) two-component regulatory system
4	4	4	4	4	M00491	arabinogalactan oligomer/maltooligosaccharide transport system
4	4	4	4	4	M00492	LytS-LytR two-component regulatory system
0	4	0	0	5	M00493	AlgZ-AlgR (alginate production) two-component regulatory system
4	4	4	4	4	M00495	NatK-NatR (sodium extrusion) two-component regulatory system
3	4	0	0	9	M00496	ComD-ComE (competence) two-component regulatory system
4	4	4	0	2	M00497	GlnL-GlnG (nitrogen regulation) two-component regulatory system
0	4	0	3	8	M00498	NtrY-NtrX (nitrogen regulation) two-component regulatory system
4	4	3	3	3	M00499	HydH-HydG (metal tolerance) two-component regulatory system
4	4	0	3	1	M00500	AtoS-AtoC (cPHB biosynthesis) two-component regulatory system
0	4	0	0	5	M00501	PilS-PilR (type 4 fimbriae synthesis) two-component regulatory system
4	4	0	0	9	M00502	GlrK-GlrR (amino sugar metabolism) two-component regulatory system
4	0	0	0	10	M00503	PgtB-PgtA (phosphoglycerate transport) two-component regulatory system
4	4	0	0	9	M00504	DctB-DctD (C4-dicarboxylate transport) two-component regulatory system
0	4	0	0	5	M00505	KinB-AlgB (alginate production) two-component regulatory system
3	4	3	3	3	M00506	CheA-CheYBV (chemotaxis) two-component regulatory system
1	2	0	0	6	M00507	ChpA-ChpB/PilGH (chemosensory) two-component regulatory system
0	4	0	0	5	M00509	WspE-WspRF (chemosensory) two-component regulatory system
0	4	0	0	5	M00511	PleC-PleD (cell fate control) two-component regulatory system
0	4	0	0	5	M00512	CckA-CtrA/CpdR (cell cycle control) two-component regulatory system
0	1	0	0	6	M00513	LuxQN/CqsS-LuxU-LuxO (quorum sensing) two-component regulatory system
0	0	3	0	7	M00514	TtrS-TtrR (tetrathionate respiration) two-component regulatory system
0	4	0	4	8	M00515	FlrB-FlrC (polar flagellar synthesis) two-component regulatory system
0	3	0	0	5	M00516	SLN1-YPD1-SSK1/SKN7 (osmosensing) two-component regulatory system
0	4	0	3	8	M00517	RpfC-RpfG (cell-to-cell signaling) two-component regulatory system
3	3	3	0	2	M00518	GlnK-GlnL (glutamine utilization) two-component regulatory system
4	4	4	4	4	M00519	YesM-YesN two-component regulatory system
0	4	0	0	5	M00520	ChvG-ChvI (acidity sensing) two-component regulatory system
0	3	0	0	5	M00521	CiaH-CiaR two-component regulatory system
4	3	0	4	1	M00522	SalK-SalR two-component regulatory system
0	4	0	0	5	M00523	RegB-RegA (redox response) two-component regulatory system
0	3	0	0	5	M00524	FixL-FixJ (nitrogen fixation) two-component regulatory system
4	4	4	4	4	M00525	Lysine biosynthesis, acetyl-DAP pathway, aspartate => lysine
4	4	4	4	4	M00526	Lysine biosynthesis, DAP dehydrogenase pathway, aspartate => lysine
4	4	4	4	4	M00527	Lysine biosynthesis, DAP aminotransferase pathway, aspartate => lysine
1	1	0	0	6	M00529	Denitrification, nitrate => nitrogen
4	4	3	3	3	M00530	Dissimilatory nitrate reduction, nitrate => ammonia
3	3	3	3	3	M00531	Assimilatory nitrate reduction, nitrate => ammonia
1	1	0	0	6	M00532	Photorespiration
0	4	0	0	5	M00533	Homoprotocatechuate degradation, homoprotocatechuate => 2-oxohept-3-enedioate
4	4	4	4	4	M00535	Isoleucine biosynthesis, pyruvate => 2-oxobutanoate
2	3	0	0	5	M00537	Xylene degradation, xylene => methylbenzoate
2	3	0	0	5	M00538	Toluene degradation, toluene => benzoate
1	2	0	0	6	M00540	Benzoate degradation, cyclohexanecarboxylic acid =>pimeloyl-CoA
0	1	0	0	6	M00542	EHEC/EPEC pathogenicity signature, T3SS and effectors
1	3	0	0	5	M00545	Trans-cinnamate degradation, trans-cinnamate => acetyl-CoA
1	3	0	0	5	M00546	Purine degradation, xanthine => urea
4	4	4	4	4	M00549	Nucleotide sugar biosynthesis, glucose => UDP-glucose
4	4	3	2	3	M00550	Ascorbate degradation, ascorbate => D-xylulose-5P
0	3	0	0	5	M00551	Benzoate degradation, benzoate => catechol / methylbenzoate => methylcatechol
4	4	2	2	3	M00552	D-galactonate degradation, De Ley-Doudoroff pathway, D-galactonate => glycerate-3P
4	4	4	4	4	M00554	Nucleotide sugar biosynthesis, galactose => UDP-galactose
4	4	0	0	9	M00555	Betaine biosynthesis, choline => betaine
1	1	0	0	6	M00563	Methanogenesis, methylamine/dimethylamine/trimethylamine => methane
1	1	0	0	6	M00564	Helicobacter pylori pathogenicity signature, cagA pathogenicity island
1	3	0	0	5	M00565	Trehalose biosynthesis, D-glucose 1P => trehalose
0	3	0	0	5	M00566	Dipeptide transport system, Firmicutes
1	1	0	0	6	M00567	Methanogenesis, CO2 => methane
0	1	0	0	6	M00568	Catechol ortho-cleavage, catechol => 3-oxoadipate
1	2	2	0	7	M00569	Catechol meta-cleavage, catechol => acetyl-CoA / 4-methylcatechol => propanoyl-CoA
4	4	4	4	4	M00570	Isoleucine biosynthesis, threonine => 2-oxobutanoate => isoleucine
3	4	3	3	3	M00571	AlgE-type Mannuronan C-5-Epimerase transport system
4	4	3	3	3	M00572	Pimeloyl-ACP biosynthesis, BioC-BioH pathway, malonyl-ACP => pimeloyl-ACP
3	3	3	3	3	M00573	Biotin biosynthesis, BioI pathway, long-chain-acyl-ACP => pimeloyl-ACP => biotin
0	1	0	0	6	M00574	Pertussis pathogenicity signature, pertussis toxin
1	2	0	0	6	M00575	Pertussis pathogenicity signature, T1SS
3	3	3	3	3	M00577	Biotin biosynthesis, BioW pathway, pimelate => pimeloyl-CoA => biotin
4	4	4	4	4	M00579	Phosphate acetyltransferase-acetate kinase pathway, acetyl-CoA => acetate
3	3	4	3	3	M00580	Pentose phosphate pathway, archaea, fructose 6P => ribose 5P
3	3	3	3	3	M00581	Biotin transport system
4	4	4	4	4	M00582	Energy-coupling factor transport system
0	0	4	0	7	M00583	Putative peptide transport system
0	3	0	0	5	M00584	Acetoin utilization transport system
0	3	0	0	5	M00585	L-Cystine transport system
4	3	4	0	2	M00586	Putative amino-acid transport system
0	3	0	0	5	M00587	Arginine/lysine/histidine/glutamine transport system
4	4	4	4	4	M00589	Putative lysine transport system
4	4	0	0	9	M00590	Erythritol transport system
3	4	3	0	2	M00591	Putative xylitol transport system
0	3	0	0	5	M00592	Inositol transport system
4	4	3	3	3	M00593	Inositol transport system
2	2	2	2	10	M00596	Dissimilatory sulfate reduction, sulfate => H2S
0	3	0	0	5	M00599	Inositol-phosphate transport system
4	3	4	0	2	M00600	alpha-1,4-Digalacturonate transport system
3	4	3	0	2	M00601	Putative chitobiose transport system
4	3	4	3	4	M00602	Arabinosaccharide transport system
4	4	4	4	4	M00603	Putative aldouronate transport system
3	4	3	3	3	M00605	Glucose/mannose transport system
3	4	3	3	3	M00606	N,N'-Diacetylchitobiose transport system
0	3	0	0	5	M00607	Glycerol transport system
0	3	0	0	5	M00608	2-Oxocarboxylic acid chain extension, 2-oxoglutarate => 2-oxoadipate => 2-oxopimelate => 2-oxosuberate
1	2	2	0	7	M00609	Cysteine biosynthesis, methionine => cysteine
0	3	4	0	7	M00610	PTS system, D-glucosaminate-specific II component
3	3	3	0	2	M00615	Nitrate assimilation
0	3	0	0	5	M00619	Xylobiose transport system
2	3	0	0	5	M00620	Incomplete reductive citrate cycle, acetyl-CoA => oxoglutarate
0	1	0	0	6	M00622	Nicotinate degradation, nicotinate => fumarate
0	2	0	0	6	M00623	Phthalate degradation, phthalate => protocatechuate
4	4	3	3	3	M00627	beta-Lactam resistance, Bla system
3	3	2	2	3	M00628	beta-Lactam resistance, AmpC system
0	1	0	0	6	M00630	D-Galacturonate degradation (fungi), D-galacturonate => glycerol
4	4	4	4	4	M00631	D-Galacturonate degradation (bacteria), D-galacturonate => pyruvate + D-glyceraldehyde 3P
4	4	4	4	4	M00632	Galactose degradation, Leloir pathway, galactose => alpha-D-glucose-1P
0	3	0	0	5	M00634	Oleandomycin transport system
0	3	0	0	5	M00637	Anthranilate degradation, anthranilate => catechol
0	2	0	0	6	M00641	Multidrug resistance, efflux pump MexEF-OprN
2	3	2	2	10	M00642	Multidrug resistance, efflux pump MexJK-OprM
2	2	3	2	10	M00643	Multidrug resistance, efflux pump MexXY-OprM
0	1	0	0	6	M00644	Vanadium resistance, efflux pump MexGHI-OpmD
3	3	0	0	9	M00645	Multidrug resistance, efflux pump SmeABC
4	4	0	0	9	M00646	Multidrug resistance, efflux pump AcrAD-TolC
4	4	3	3	3	M00647	Multidrug resistance, efflux pump AcrAB-TolC/SmeDEF
4	4	0	0	9	M00648	Multidrug resistance, efflux pump MdtABC
0	3	0	0	5	M00649	Multidrug resistance, efflux pump AdeABC
2	2	2	2	10	M00651	Vancomycin resistance, D-Ala-D-Lac type
3	2	3	3	3	M00652	Vancomycin resistance, D-Ala-D-Ser type
0	3	0	0	5	M00653	AauS-AauR (acidic amino acids utilization) two-component regulatory system
0	4	0	0	5	M00654	ParS-ParR (polymyxin-adaptive resistance) two-component regulatory system
0	4	0	0	5	M00655	AdeS-AdeR two-component regulatory system
4	3	4	4	4	M00656	VanS-VanR (VanB type vancomycin resistance) two-component regulatory system
4	4	4	4	4	M00657	VanS-VanR (VanE type vancomycin resistance) two-component regulatory system
0	4	0	0	5	M00658	VanS-VanR (actinomycete type vancomycin resistance) two-component regulatory system
0	1	0	0	6	M00660	Xanthomonas spp. pathogenicity signature, T3SS and effectors
0	3	0	0	5	M00663	SsrA-SsrB two-component regulatory system
0	0	3	0	7	M00668	Tetracycline resistance, TetA transporter
3	4	3	3	3	M00669	gamma-Hexachlorocyclohexane transport system
3	3	3	3	3	M00670	Mce transport system
0	1	0	0	6	M00676	PI3K-Akt signaling
0	1	0	0	6	M00677	Wnt signaling
0	1	0	0	6	M00678	Hedgehog signaling
0	2	0	0	6	M00679	BMP signaling
0	3	0	0	5	M00682	Notch signaling
0	1	0	0	6	M00683	Hippo signaling
0	2	0	0	6	M00684	JAK-STAT signaling
0	1	0	0	6	M00686	Toll-like receptor signaling
0	2	0	0	6	M00688	MAPK (JNK) signaling
0	2	0	0	6	M00689	MAPK (p38) signaling
0	2	0	0	6	M00691	DNA damage-induced cell cycle checkpoints
0	3	0	0	5	M00692	Cell cycle - G1/S transition
0	3	0	0	5	M00693	Cell cycle - G2/M transition
2	2	0	0	6	M00695	cAMP signaling
4	4	2	2	3	M00696	Multidrug resistance, efflux pump AcrEF-TolC
4	4	2	2	3	M00697	Multidrug resistance, efflux pump MdtEF-TolC
0	2	0	0	6	M00698	Multidrug resistance, efflux pump BpeEF-OprC
2	2	2	2	10	M00699	Multidrug resistance, efflux pump AmeABC
3	4	3	3	3	M00700	Multidrug resistance, efflux pump AbcA
4	4	2	3	3	M00701	Multidrug resistance, efflux pump EmrAB
0	4	3	0	7	M00702	Multidrug resistance, efflux pump NorB
0	3	3	3	8	M00704	Tetracycline resistance, efflux pump Tet38
4	4	4	4	4	M00706	Multidrug resistance, EfrAB transporter
4	4	0	0	9	M00707	Multidrug resistance, MdlAB/SmdAB transporter
4	4	4	4	4	M00708	Multidrug resistance, PatAB transporter
4	4	0	0	9	M00709	Macrolide resistance, MacAB-TolC transporter
4	4	0	0	9	M00711	Multidrug resistance, efflux pump MdtIJ
0	3	4	0	7	M00712	Multidrug resistance, efflux pump YkkCD
0	3	0	0	5	M00713	Fluoroquinolone resistance, efflux pump LfrA
0	3	0	0	5	M00714	Multidrug resistance, efflux pump QacA
3	4	3	3	3	M00715	Lincosamide resistance, efflux pump LmrB
0	3	0	0	5	M00716	ArlS-ArlR (virulence regulation) two-component regulatory system
3	3	3	0	2	M00717	Multidrug resistance, efflux pump NorA
3	3	3	3	3	M00718	Multidrug resistance, efflux pump MexAB-OprM
3	0	3	0	10	M00719	Ihk-Irr (virulence regulation) two-component regulatory system
3	3	3	3	3	M00720	Multidrug resistance, efflux pump VexEF-TolC
4	3	2	0	2	M00721	Cationic antimicrobial peptide (CAMP) resistance, arnBCADTEF operon
4	4	2	0	2	M00722	Cationic antimicrobial peptide (CAMP) resistance, ethanolaminephosphotransferase EptA
3	3	0	0	9	M00723	Cationic antimicrobial peptide (CAMP) resistance, ethanolaminephosphotransferase EptB
4	4	2	0	2	M00724	Cationic antimicrobial peptide (CAMP) resistance, palmitoyl transferase PagP
2	2	2	2	10	M00725	Cationic antimicrobial peptide (CAMP) resistance, dltABCD operon
2	2	2	2	10	M00726	Cationic antimicrobial peptide (CAMP) resistance, lysyl-phosphatidylglycerol (L-PG) synthase MprF
4	4	3	2	3	M00727	Cationic antimicrobial peptide (CAMP) resistance, N-acetylmuramoyl-L-alanine amidase AmiA and AmiC
4	4	3	2	3	M00728	Cationic antimicrobial peptide (CAMP) resistance, envelope protein folding and degrading factors DegP and DsbA
3	3	3	3	3	M00729	Fluoroquinolone resistance, gyrase-protecting protein Qnr
0	1	0	0	6	M00730	Cationic antimicrobial peptide (CAMP) resistance, VraFG transporter
0	3	0	0	5	M00732	Cationic antimicrobial peptide transport system
0	1	0	0	6	M00737	Bacitracin resistance, VraDE transporter
0	3	0	0	5	M00738	Bacitracin resistance, BceAB transporter
4	4	0	0	9	M00739	Cationic peptide transport system
1	1	0	0	6	M00740	Methylaspartate cycle
3	4	3	3	3	M00741	Propanoyl-CoA metabolism, propanoyl-CoA => succinyl-CoA
4	4	4	3	4	M00742	Aminoglycoside resistance, protease FtsH
4	4	4	2	3	M00743	Aminoglycoside resistance, protease HtpX
3	3	0	0	9	M00744	Cationic antimicrobial peptide (CAMP) resistance, protease PgtE
3	3	0	0	9	M00745	Imipenem resistance, repression of porin OprD
3	4	0	0	9	M00746	Multidrug resistance, repression of porin OmpF
4	4	4	4	4	M00747	Bacitracin transport system
0	2	3	0	7	M00754	Nisin resistance, phage shock protein homolog LiaH
4	3	0	0	9	M00761	Undecaprenylphosphate alpha-L-Ara4N biosynthesis, UDP-GlcA => undecaprenyl phosphate alpha-L-Ara4N
0	3	4	0	7	M00762	Copper-processing system
0	1	0	0	6	M00763	Ornithine biosynthesis, mediated by LysW, glutamate => ornithine
0	0	4	0	7	M00764	PTS system, fructoselysine/glucoselysine-specific II component
0	3	0	0	5	M00766	Streptomycin resistance, deactivating enzyme StrAB
2	2	0	0	6	M00767	Multidrug resistance, efflux pump OqxAB
2	3	2	2	10	M00768	Multidrug resistance, efflux pump GesABC
0	2	0	0	6	M00769	Multidrug resistance, efflux pump MexPQ-OpmE
0	3	0	0	5	M00770	PfeS-PfeR (enterobactin-dependent iron acquisition) two-component regulatory system
0	4	0	0	5	M00772	HupT-HupR (hydrogenase synthesis regulation) two-component regulatory system
0	2	0	0	6	M00778	Type II polyketide backbone biosynthesis, acyl-CoA + malonyl-CoA => polyketide
0	1	0	0	6	M00779	Dihydrokalafungin biosynthesis, octaketide => dihydrokalafungin
0	1	0	0	6	M00789	Tetracycline/oxytetracycline biosynthesis, pretetramide => tetracycline/oxytetracycline
0	1	0	0	6	M00790	Pyrrolnitrin biosynthesis, tryptophan => pyrrolnitrin
0	3	4	0	7	M00792	Manganese/zinc transport system
4	4	4	4	4	M00793	dTDP-L-rhamnose biosynthesis
0	1	0	0	6	M00797	dTDP-D-desosamine biosynthesis
1	0	0	0	6	M00798	dTDP-L-mycarose biosynthesis
1	0	0	0	6	M00799	dTDP-L-oleandrose biosynthesis
1	1	0	0	6	M00800	dTDP-L-megosamine biosynthesis
2	0	2	0	10	M00801	dTDP-L-olivose biosynthesis
1	0	0	0	6	M00802	dTDP-D-forosamine biosynthesis
1	1	0	0	6	M00803	dTDP-D-angolosamine biosynthesis
2	2	2	0	10	M00804	Complete nitrification, comammox, ammonia => nitrite => nitrate
3	3	3	3	3	M00806	PTS system, maltose-specific II component
0	0	0	3	6	M00807	PTS system, galactose-specific II component
3	3	3	3	3	M00809	PTS system, glucose-specific II component
0	3	0	0	5	M00812	AgrC2-AgrA2 (virulence regulation) two-component regulatory system
1	0	0	0	6	M00814	Acarbose biosynthesis, sedoheptulopyranose-7P => acarbose
3	3	3	3	3	M00821	Multidrug resistance, efflux pump TriABC-TolC
3	3	3	3	3	M00822	Multidrug resistance, efflux pump MexMN-OprM
0	1	0	0	6	M00835	Pyocyanine biosynthesis, chorismate => pyocyanine
1	2	0	0	6	M00840	Tetrahydrofolate biosynthesis, mediated by ribA and trpF, GTP => THF
2	2	2	2	10	M00841	Tetrahydrofolate biosynthesis, mediated by PTPS, GTP => THF
3	4	3	3	3	M00842	Tetrahydrobiopterin biosynthesis, GTP => BH4
3	3	3	3	3	M00843	L-threo-Tetrahydrobiopterin biosynthesis, GTP => L-threo-BH4
4	4	4	4	4	M00844	Arginine biosynthesis, ornithine => arginine
2	2	2	0	10	M00845	Arginine biosynthesis, glutamate => acetylcitrulline => arginine
4	4	0	0	9	M00846	Siroheme biosynthesis, glutamate => siroheme
1	1	0	0	6	M00848	Aurachin biosynthesis, anthranilate => aurachin A
2	2	0	0	6	M00849	C5 isoprenoid biosynthesis, mevalonate pathway, archaea
1	0	0	0	6	M00850	Vibrio cholerae pathogenicity signature, cholera toxins
0	0	0	0	NA	M00037	Melatonin biosynthesis, tryptophan => serotonin => melatonin
0	0	0	0	NA	M00043	Thyroid hormone biosynthesis, tyrosine => triiodothyronine/thyroxine
0	0	0	0	NA	M00056	O-glycan biosynthesis, mucin type core
0	0	0	0	NA	M00057	Glycosaminoglycan biosynthesis, linkage tetrasaccharide
0	0	0	0	NA	M00058	Glycosaminoglycan biosynthesis, chondroitin sulfate backbone
0	0	0	0	NA	M00067	Sulfoglycolipids biosynthesis, ceramide/1-alkyl-2-acylglycerol => sulfatide/seminolipid
0	0	0	0	NA	M00068	Glycosphingolipid biosynthesis, globo-series, LacCer => Gb4Cer
0	0	0	0	NA	M00069	Glycosphingolipid biosynthesis, ganglio series, LacCer => GT3
0	0	0	0	NA	M00070	Glycosphingolipid biosynthesis, lacto-series, LacCer => Lc4Cer
0	0	0	0	NA	M00071	Glycosphingolipid biosynthesis, neolacto-series, LacCer => nLc4Cer
0	0	0	0	NA	M00106	Conjugated bile acid biosynthesis, cholate => taurocholate/glycocholate
0	0	0	0	NA	M00107	Steroid hormone biosynthesis, cholesterol => prognenolone => progesterone
0	0	0	0	NA	M00108	C21-Steroid hormone biosynthesis, progesterone => corticosterone/aldosterone
0	0	0	0	NA	M00138	Flavonoid biosynthesis, naringenin => pelargonidin
0	0	0	0	NA	M00146	NADH dehydrogenase (ubiquinone) 1 alpha subcomplex
0	0	0	0	NA	M00163	Photosystem I
0	0	0	0	NA	M00174	Methane oxidation, methanotroph, methane => formaldehyde
0	0	0	0	NA	M00203	Glucose/arabinose transport system
0	0	0	0	NA	M00264	DNA polymerase II complex, archaea
0	0	0	0	NA	M00282	PTS system, D-glucosamine-specific II component
0	0	0	0	NA	M00285	MCM complex
0	0	0	0	NA	M00286	GINS complex
0	0	0	0	NA	M00294	DNA polymerase gamma complex
0	0	0	0	NA	M00318	Iron/zinc/manganese/copper transport system
0	0	0	0	NA	M00327	S-Layer protein transport system
0	0	0	0	NA	M00351	Spliceosome, U1-snRNP
0	0	0	0	NA	M00363	EHEC pathogenicity signature, Shiga toxin
0	0	0	0	NA	M00369	Cyanogenic glycoside biosynthesis, tyrosine => dhurrin
0	0	0	0	NA	M00370	Glucosinolate biosynthesis, tryptophan => glucobrassicin
0	0	0	0	NA	M00371	Castasterone biosynthesis, campesterol => castasterone
0	0	0	0	NA	M00372	Abscisic acid biosynthesis, beta-carotene => abscisic acid
0	0	0	0	NA	M00383	ECV complex
0	0	0	0	NA	M00384	Cul3-SPOP complex
0	0	0	0	NA	M00388	ECS complex
0	0	0	0	NA	M00390	Exosome, archaea
0	0	0	0	NA	M00398	Sm core complex
0	0	0	0	NA	M00399	Cap binding complex
0	0	0	0	NA	M00401	Sec61 complex
0	0	0	0	NA	M00402	Translocon-associated protein (TRAP) complex
0	0	0	0	NA	M00405	THC complex
0	0	0	0	NA	M00408	ESCRT-0 complex
0	0	0	0	NA	M00409	ESCRT-I complex
0	0	0	0	NA	M00413	FA core complex
0	0	0	0	NA	M00416	Cytochrome aa3-600 menaquinol oxidase
0	0	0	0	NA	M00419	Cymene degradation, p-cymene => p-cumate
0	0	0	0	NA	M00424	Shelterin complex
0	0	0	0	NA	M00425	H/ACA ribonucleoprotein complex
0	0	0	0	NA	M00426	Survival motor neuron (SMN) complex
0	0	0	0	NA	M00437	Phthalate transport system
0	0	0	0	NA	M00464	NrsS-NrsR (nickel tolerance) two-component regulatory system
0	0	0	0	NA	M00470	YxdK-YxdJ (antimicrobial peptide response) two-component regulatory system
0	0	0	0	NA	M00476	ComP-ComA (competence) two-component regulatory system
0	0	0	0	NA	M00480	VraS-VraR (cell-wall peptidoglycan synthesis) two-component regulatory system
0	0	0	0	NA	M00482	DevS-DevR (redox response) two-component regulatory system
0	0	0	0	NA	M00484	YdfH-YdfI two-component regulatory system
0	0	0	0	NA	M00489	DctS-DctR (C4-dicarboxylate transport) two-component regulatory system
0	0	0	0	NA	M00495	AgrC-AgrA (exoprotein synthesis) two-component regulatory system
0	0	0	0	NA	M00508	PixL-PixGH (positive phototaxis) two-component regulatory system
0	0	0	0	NA	M00510	Cph1-Rcp1 (light response) two-component regulatory system
0	0	0	0	NA	M00528	Nitrification, ammonia => nitrite
0	0	0	0	NA	M00534	Naphthalene degradation, naphthalene => salicylate
0	0	0	0	NA	M00539	Cumate degradation, p-cumate => 2-oxopent-4-enoate + 2-methylpropanoate
0	0	0	0	NA	M00541	Benzoyl-CoA degradation, benzoyl-CoA => 3-hydroxypimeloyl-CoA
0	0	0	0	NA	M00543	Biphenyl degradation, biphenyl => 2-oxopent-4-enoate + benzoate
0	0	0	0	NA	M00544	Carbazole degradation, carbazole => 2-oxopent-4-enoate + anthranilate
0	0	0	0	NA	M00547	Benzene/toluene degradation, benzene => catechol / toluene => 3-methylcatechol
0	0	0	0	NA	M00548	Benzene degradation, benzene => catechol
0	0	0	0	NA	M00576	ETEC pathogenicity signature, heat-labile and heat-stable enterotoxins
0	0	0	0	NA	M00595	Thiosulfate oxidation by SOX complex, thiosulfate => sulfate
0	0	0	0	NA	M00597	Anoxygenic photosystem II
0	0	0	0	NA	M00598	Anoxygenic photosystem I
0	0	0	0	NA	M00604	Trehalose transport system
0	0	0	0	NA	M00611	Oxygenic photosynthesis in plants and cyanobacteria
0	0	0	0	NA	M00612	Anoxygenic photosynthesis in purple bacteria
0	0	0	0	NA	M00613	Anoxygenic photosynthesis in green nonsulfur bacteria
0	0	0	0	NA	M00614	Anoxygenic photosynthesis in green sulfur bacteria
0	0	0	0	NA	M00616	Sulfate-sulfur assimilation
0	0	0	0	NA	M00617	Methanogen
0	0	0	0	NA	M00618	Acetogen
0	0	0	0	NA	M00624	Terephthalate degradation, terephthalate => 3,4-dihydroxybenzoate
0	0	0	0	NA	M00625	Methicillin resistance
0	0	0	0	NA	M00633	Semi-phosphorylative Entner-Doudoroff pathway, gluconate/galactonate => glycerate-3P
0	0	0	0	NA	M00635	Tetracycline resistance, TetAB(46) transporter
0	0	0	0	NA	M00636	Phthalate degradation, phthalate => protocatechuate
0	0	0	0	NA	M00638	Salicylate degradation, salicylate => gentisate
0	0	0	0	NA	M00639	Multidrug resistance, efflux pump MexCD-OprJ
0	0	0	0	NA	M00661	Paspaline biosynthesis, geranylgeranyl-PP + indoleglycerol phosphate => paspaline
0	0	0	0	NA	M00662	Hk1-Rrp1 (glycerol uptake and utilization) two-component regulatory system
0	0	0	0	NA	M00664	Nodulation
0	0	0	0	NA	M00667	Tetracycline resistance, efflux pump
0	0	0	0	NA	M00672	Penicillin biosynthesis, aminoadipate + cycteine + valine => penicillin
0	0	0	0	NA	M00673	Cephamycin C biosynthesis, aminoadipate + cycteine + valine => cephamycin C
0	0	0	0	NA	M00674	Clavaminate biosynthesis, arginine + glyceraldehyde-3P => clavaminate
0	0	0	0	NA	M00675	Carbapenem-3-carboxylate biosynthesis, pyrroline-5-carboxylate + malonyl-CoA => carbapenem-3-carboxylate
0	0	0	0	NA	M00680	TGF-beta signaling
0	0	0	0	NA	M00681	Activin signaling
0	0	0	0	NA	M00685	Apoptotic machinery
0	0	0	0	NA	M00687	MAPK (ERK1/2) signaling
0	0	0	0	NA	M00690	MAPK (ERK5) signaling
0	0	0	0	NA	M00694	cGMP signaling
0	0	0	0	NA	M00705	Multidrug resistance, efflux pump MepA
0	0	0	0	NA	M00710	Multidrug resistance, efflux pump EbrAB
0	0	0	0	NA	M00731	Bacitracin transport system
0	0	0	0	NA	M00733	GraS-GraR (cationic antimicrobial peptide transport) two-component regulatory system
0	0	0	0	NA	M00734	BraS-BraR (bacitracin transport) two-component regulatory system
0	0	0	0	NA	M00736	Nocardicin A biosynthesis, L-pHPG + arginine + serine => nocardicin A
0	0	0	0	NA	M00760	Erythromycin resistance, macrolide 2'-phosphotransferase I MphA
0	0	0	0	NA	M00765	Multidrug resistance, efflux pump Bmr
0	0	0	0	NA	M00771	FitF-FitH (insecticidal toxin regulation) two-component regulatory system
0	0	0	0	NA	M00773	Tylosin biosynthesis, methylmalonyl-CoA + malonyl-CoA => tylactone => tylosin
0	0	0	0	NA	M00774	Erythromycin biosynthesis, propanoyl-CoA + methylmalonyl-CoA => deoxyerythronolide B => erythromycin A/B
0	0	0	0	NA	M00775	Oleandomycin biosynthesis, malonyl-CoA + methylmalonyl-CoA => 8,8a-deoxyoleandolide => oleandomycin
0	0	0	0	NA	M00776	Pikromycin/methymycin/neomethymycin biosynthesis, methylmalonyl-CoA + malonyl-CoA => narbonolide/10-deoxymethynolide => pikromycin/methymycin/neomethymycin
0	0	0	0	NA	M00777	Avermectin biosynthesis, 2-methylbutanoyl-CoA/isobutyryl-CoA => 6,8a-Seco-6,8a-deoxy-5-oxoavermectin 1a/1b aglycone => avermectin A1a/B1a/A1b/B1b
0	0	0	0	NA	M00781	Nogalavinone/aklavinone biosynthesis, deoxynogalonate/deoxyaklanonate => nogalavinone/aklavinone
0	0	0	0	NA	M00782	Mithramycin biosynthesis, 4-demethylpremithramycinone => mithramycin
0	0	0	0	NA	M00783	Tetracenomycin C/8-demethyltetracenomycin C biosynthesis, tetracenomycin F2 => tetracenomycin C/8-demethyltetracenomycin C
0	0	0	0	NA	M00784	Elloramycin biosynthesis, 8-demethyltetracenomycin C => elloramycin A
0	0	0	0	NA	M00785	Cycloserine biosynthesis, arginine/serine => cycloserine
0	0	0	0	NA	M00786	Fumitremorgin alkaloid biosynthesis, tryptophan + proline => fumitremorgin C/A
0	0	0	0	NA	M00787	Bacilysin biosynthesis, prephenate => bacilysin
0	0	0	0	NA	M00788	Terpentecin biosynthesis, GGAP => terpentecin
0	0	0	0	NA	M00789	Rebeccamycin biosynthesis, tryptophan => rebeccamycin
0	0	0	0	NA	M00791	Manganese/zinc transport system
0	0	0	0	NA	M00794	dTDP-6-deoxy-D-allose biosynthesis
0	0	0	0	NA	M00795	dTDP-beta-L-noviose biosynthesis
0	0	0	0	NA	M00796	dTDP-D-mycaminose biosynthesis
0	0	0	0	NA	M00805	Staurosporine biosynthesis, tryptophan => staurosporine
0	0	0	0	NA	M00808	Violacein biosynthesis, tryptophan => violacein
0	0	0	0	NA	M00810	Nicotine degradation, pyridine pathway, nicotine => 2,6-dihydroxypyridine/succinate semialdehyde
0	0	0	0	NA	M00811	Nicotine degradation, pyrrolidine pathway, nicotine => succinate semialdehyde
0	0	0	0	NA	M00813	Lantibiotic transport system
0	0	0	0	NA	M00815	Validamycin A biosynthesis, sedoheptulopyranose-7P => validamycin A
0	0	0	0	NA	M00816	NisK-NisR (lantibiotic biosynthesis) two-component regulatory system
0	0	0	0	NA	M00817	Lantibiotic transport system
0	0	0	0	NA	M00818	FusK-FusR (virulence regulation) two-component regulatory system
0	0	0	0	NA	M00819	Pentalenolactone biosynthesis, farnesyl-PP => pentalenolactone
0	0	0	0	NA	M00820	SagS-HptB-HsbR (swarming activity and biofilm formation) two-component regulatory system
0	0	0	0	NA	M00823	Chlortetracycline biosynthesis, pretetramide => chlortetracycline
0	0	0	0	NA	M00824	9-membered enediyne core biosynthesis, malonyl-CoA => 3-hydroxyhexadeca-4,6,8,10,12,14-hexaenoyl-ACP => 9-membered enediyne core
0	0	0	0	NA	M00825	10-membered enediyne core biosynthesis, malonyl-CoA => 3-hydroxyhexadeca-4,6,8,10,12,14-hexaenoyl-ACP => 10-membered enediyne core
0	0	0	0	NA	M00826	C-1027 benzoxazolinate moiety biosynthesis, chorismate => benzoxazolinyl-CoA
0	0	0	0	NA	M00827	C-1027 beta-amino acid moiety biosynthesis, tyrosine => 3-chloro-4,5-dihydroxy-beta-phenylalanyl-PCP
0	0	0	0	NA	M00828	Maduropeptin beta-hydroxy acid moiety biosynthesis, tyrosine => 3-(2-chloro-3-hydroxy-4-methoxyphenyl)-3-hydroxypropanoyl-PCP
0	0	0	0	NA	M00829	3,6-Dimethylsalicylyl-CoA biosynthesis, malonyl-CoA => 6-methylsalicylate => 3,6-dimethylsalicylyl-CoA
0	0	0	0	NA	M00830	Neocarzinostatin naphthoate moiety biosynthesis, malonyl-CoA => 2-hydroxy-5-methyl-1-naphthoate => 2-hydroxy-7-methoxy-5-methyl-1-naphthoyl-CoA
0	0	0	0	NA	M00831	Kedarcidin 2-hydroxynaphthoate moiety biosynthesis, malonyl-CoA => 3,6,8-trihydroxy-2-naphthoate => 3-hydroxy-7,8-dimethoxy-6-isopropoxy-2-naphthoyl-CoA
0	0	0	0	NA	M00832	Kedarcidin 2-aza-3-chloro-beta-tyrosine moiety biosynthesis, azatyrosine => 2-aza-3-chloro-beta-tyrosyl-PCP
0	0	0	0	NA	M00833	Calicheamicin biosynthesis, calicheamicinone => calicheamicin
0	0	0	0	NA	M00834	Calicheamicin orsellinate moiety biosynthesis, malonyl-CoA => orsellinate-ACP => 5-iodo-2,3-dimethoxyorsellinate-ACP
0	0	0	0	NA	M00836	Coenzyme F430 biosynthesis, sirohydrochlorin => coenzyme F430
0	0	0	0	NA	M00837	Prodigiosin biosynthesis, L-proline => prodigiosin
0	0	0	0	NA	M00838	Undecylprodigiosin biosynthesis, L-proline => undecylprodigiosin
0	0	0	0	NA	M00839	PdtaS-PdtaR two-component regulatory system
0	0	0	0	NA	M00847	Heme biosynthesis, archaea, siroheme => heme
0	0	0	0	NA	M00851	Carbapenem resistance
0	0	0	0	NA	M00852	Vibrio cholerae pathogenicity signature, toxin coregulated pilus
0	0	0	0	NA	M00853	ETEC pathogenicity signature, colonization factors

## Sheet: Cluster1
Clustering analysis of KEGG modules from metagenomes from GM15, SOPF, Oligo-MM12 and ASF mouse models
4 = KEGG module complete; 3 = 1 enzyme missing; 2 = 2 enzymes missing; 1 = 3 and more enzymes missing; 0 = module absent
GM15	SOPF	Oligo-MM12	ASF	Cluster number	KEGG modules	Description
4	4	0	3	1	M00133	Polyamine biosynthesis, arginine => agmatine => putrescine => spermidine
3	3	0	2	1	M00173	Reductive citrate cycle (Arnon-Buchanan cycle)
4	3	0	4	1	M00252	Lipooligosaccharide transport system
4	4	0	4	1	M00253	Sodium transport system
4	3	0	3	1	M00334	Type VI secretion system
4	4	0	4	1	M00440	Nickel transport system
4	3	0	4	1	M00442	Putative hydroxymethylpyrimidine transport system
4	4	0	4	1	M00479	DesK-DesR (membrane lipid fluidity regulation) two-component regulatory system
4	4	0	3	1	M00500	AtoS-AtoC (cPHB biosynthesis) two-component regulatory system
4	3	0	4	1	M00522	SalK-SalR two-component regulatory system

## Sheet: Cluster2
Clustering analysis of KEGG modules from metagenomes from GM15, SOPF, Oligo-MM12 and ASF mouse models
4 = KEGG module complete; 3 = 1 enzyme missing; 2 = 2 enzymes missing; 1 = 3 and more enzymes missing; 0 = module absent
GM15	SOPF	Oligo-MM12	ASF	Cluster number	KEGG modules	Description
3	4	3	0	2	M00040	Tyrosine biosynthesis, prephanate => pretyrosine => tyrosine
4	4	3	0	2	M00116	Menaquinone biosynthesis, chorismate => menaquinone
3	3	3	0	2	M00175	Nitrogen fixation, nitrogen => ammonia
4	4	4	0	2	M00193	Putative spermidine/putrescine transport system
4	4	4	0	2	M00198	Putative sn-glycerol-phosphate transport system
4	3	4	0	2	M00202	Oligogalacturonide transport system
4	3	3	0	2	M00213	L-Arabinose transport system
4	4	3	0	2	M00215	D-Xylose transport system
4	3	4	0	2	M00219	AI-2 transport system
4	4	3	0	2	M00230	Glutamate/aspartate transport system
4	4	4	0	2	M00232	General L-amino acid transport system
4	4	4	0	2	M00279	PTS system, galactitol-specific II component
3	3	3	0	2	M00296	BER complex
4	4	4	0	2	M00306	PTS system, fructose-specific II-like component
3	4	2	0	2	M00344	Formaldehyde assimilation, xylulose monophosphate pathway
4	4	3	0	2	M00348	Glutathione transport system
4	4	3	0	2	M00349	Microcin C transport system
4	4	4	0	2	M00436	Sulfonate transport system
4	4	4	0	2	M00445	EnvZ-OmpR (osmotic stress response) two-component regulatory system
4	4	3	0	2	M00447	CpxA-CpxR (envelope stress response) two-component regulatory system
4	4	4	0	2	M00448	CssS-CssR (secretion stress response) two-component regulatory system
4	4	4	0	2	M00471	NarX-NarL (nitrate respiration) two-component regulatory system
4	4	4	0	2	M00497	GlnL-GlnG (nitrogen regulation) two-component regulatory system
3	3	3	0	2	M00518	GlnK-GlnL (glutamine utilization) two-component regulatory system
4	3	4	0	2	M00586	Putative amino-acid transport system
3	4	3	0	2	M00591	Putative xylitol transport system
4	3	4	0	2	M00600	alpha-1,4-Digalacturonate transport system
3	4	3	0	2	M00601	Putative chitobiose transport system
3	3	3	0	2	M00615	Nitrate assimilation
3	3	3	0	2	M00717	Multidrug resistance, efflux pump NorA
4	3	2	0	2	M00721	Cationic antimicrobial peptide (CAMP) resistance, arnBCADTEF operon
4	4	2	0	2	M00722	Cationic antimicrobial peptide (CAMP) resistance, ethanolaminephosphotransferase EptA
4	4	2	0	2	M00724	Cationic antimicrobial peptide (CAMP) resistance, palmitoyl transferase PagP

## Sheet: Cluster3
Clustering analysis of KEGG modules from metagenomes from GM15, SOPF, Oligo-MM12 and ASF mouse models
4 = KEGG module complete; 3 = 1 enzyme missing; 2 = 2 enzymes missing; 1 = 3 and more enzymes missing; 0 = module absent
GM15	SOPF	Oligo-MM12	ASF	Cluster number	KEGG modules	Description
4	4	3	3	3	M00008	Entner-Doudoroff pathway, glucose-6P => glyceraldehyde-3P + pyruvate
4	4	2	2	3	M00012	Glyoxylate cycle
4	4	4	2	3	M00017	Methionine biosynthesis, apartate => homoserine => methionine
4	4	4	2	3	M00027	GABA (gamma-Aminobutyrate) shunt
3	4	3	2	3	M00029	Urea cycle
3	4	3	3	3	M00035	Methionine degradation
3	3	3	3	3	M00045	Histidine degradation, histidine => N-formiminoglutamate => glutamate
4	4	3	2	3	M00053	Pyrimidine deoxyribonuleotide biosynthesis, CDP/CTP => dCDP/dCTP,dTDP/dTTP
4	4	3	3	3	M00060	Lipopolysaccharide biosynthesis, KDO2-lipid A
3	3	3	3	3	M00095	C5 isoprenoid biosynthesis, mevalonate pathway
4	4	3	3	3	M00096	C5 isoprenoid biosynthesis, non-mevalonate pathway
4	4	3	3	3	M00118	Glutathione biosynthesis, glutamate => glutathione
4	4	3	2	3	M00121	Heme biosynthesis, glutamate => heme
4	4	3	2	3	M00124	Pyridoxal biosynthesis, erythrose-4P => pyridoxal-5P
3	3	3	3	3	M00125	Riboflavin biosynthesis, GTP => riboflavin/FMN/FAD
3	4	3	2	3	M00135	GABA biosynthesis, eukaryotes, putrescine => GABA
3	4	3	3	3	M00141	C1-unit interconversion, eukaryotes
4	4	3	3	3	M00150	Fumarate reductase, prokaryotes
3	3	3	3	3	M00153	Cytochrome bd ubiquinol oxidase
3	3	2	2	3	M00166	Reductive pentose phosphate cycle, ribulose-5P => glyceraldehyde-3P
3	4	3	3	3	M00167	Reductive pentose phosphate cycle, glyceraldehyde-3P => ribulose-5P
4	4	3	3	3	M00168	CAM (Crassulacean acid metabolism), dark
3	3	2	2	3	M00172	C4-dicarboxylic acid cycle, NADP - malic enzyme type
4	4	2	2	3	M00176	Assimilatory sulfate reduction, sulfate => H2S
3	3	3	3	3	M00179	Ribosome, archaea
4	3	3	3	3	M00194	Maltose/maltodextrin transport system
3	3	3	3	3	M00197	Putative fructooligosaccharide transport system
3	3	3	3	3	M00200	Putative sorbitol/mannitol transport system
3	4	3	3	3	M00206	Cellobiose transport system
3	3	3	3	3	M00265	PTS system, glucose-specific II component
3	3	3	3	3	M00266	PTS system, maltose/glucose-specific II component
3	4	3	3	3	M00267	PTS system, N-acetylglucosamine-specific II component
3	3	3	3	3	M00268	PTS system, alpha-glucoside-specific II component
3	3	3	3	3	M00269	PTS system, sucrose-specific II component
3	3	3	3	3	M00270	PTS system, trehalose-specific II component
3	3	3	3	3	M00271	PTS system, beta-glucoside-specific II component
3	3	3	3	3	M00272	PTS system, beta-glucoside (arbutin/salicin/cellobiose)-specific II component
3	3	3	3	3	M00274	PTS system, mannitol-specific II component
3	3	3	3	3	M00280	PTS system, glucitol/sorbitol-specific II component
3	3	3	3	3	M00281	PTS system, lactose-specific II component
3	3	3	3	3	M00303	PTS system, N-acetylmuramic acid-specific II component
3	3	3	3	3	M00308	Semi-phosphorylative Entner-Doudoroff pathway, gluconate => glycerate-3P
3	3	3	3	3	M00325	alpha-Hemolysin/cyclolysin transport system
3	3	3	3	3	M00326	RTX toxin transport system
4	4	3	3	3	M00331	Type II general secretion pathway
3	4	3	3	3	M00338	Cysteine biosynthesis, homocysteine + serine => cysteine
3	3	3	3	3	M00339	RaxAB-RaxC type I secretion system
3	3	4	3	3	M00345	Formaldehyde assimilation, ribulose monophosphate pathway
4	4	3	2	3	M00361	Nucleotide sugar biosynthesis, eukaryotes
4	4	3	3	3	M00362	Nucleotide sugar biosynthesis, prokaryotes
3	4	3	3	3	M00365	C10-C20 isoprenoid biosynthesis, archaea
2	4	2	2	3	M00368	Ethylene biosynthesis, methionine => ethylene
4	4	3	3	3	M00394	RNA degradosome
4	4	3	3	3	M00499	HydH-HydG (metal tolerance) two-component regulatory system
3	4	3	3	3	M00506	CheA-CheYBV (chemotaxis) two-component regulatory system
4	4	3	3	3	M00530	Dissimilatory nitrate reduction, nitrate => ammonia
3	3	3	3	3	M00531	Assimilatory nitrate reduction, nitrate => ammonia
4	4	3	2	3	M00550	Ascorbate degradation, ascorbate => D-xylulose-5P
4	4	2	2	3	M00552	D-galactonate degradation, De Ley-Doudoroff pathway, D-galactonate => glycerate-3P
3	4	3	3	3	M00571	AlgE-type Mannuronan C-5-Epimerase transport system
4	4	3	3	3	M00572	Pimeloyl-ACP biosynthesis, BioC-BioH pathway, malonyl-ACP => pimeloyl-ACP
3	3	3	3	3	M00573	Biotin biosynthesis, BioI pathway, long-chain-acyl-ACP => pimeloyl-ACP => biotin
3	3	3	3	3	M00577	Biotin biosynthesis, BioW pathway, pimelate => pimeloyl-CoA => biotin
3	3	4	3	3	M00580	Pentose phosphate pathway, archaea, fructose 6P => ribose 5P
3	3	3	3	3	M00581	Biotin transport system
4	4	3	3	3	M00593	Inositol transport system
3	4	3	3	3	M00605	Glucose/mannose transport system
3	4	3	3	3	M00606	N,N'-Diacetylchitobiose transport system
4	4	3	3	3	M00627	beta-Lactam resistance, Bla system
3	3	2	2	3	M00628	beta-Lactam resistance, AmpC system
4	4	3	3	3	M00647	Multidrug resistance, efflux pump AcrAB-TolC/SmeDEF
3	2	3	3	3	M00652	Vancomycin resistance, D-Ala-D-Ser type
3	4	3	3	3	M00669	gamma-Hexachlorocyclohexane transport system
3	3	3	3	3	M00670	Mce transport system
4	4	2	2	3	M00696	Multidrug resistance, efflux pump AcrEF-TolC
4	4	2	2	3	M00697	Multidrug resistance, efflux pump MdtEF-TolC
3	4	3	3	3	M00700	Multidrug resistance, efflux pump AbcA
4	4	2	3	3	M00701	Multidrug resistance, efflux pump EmrAB
3	4	3	3	3	M00715	Lincosamide resistance, efflux pump LmrB
3	3	3	3	3	M00718	Multidrug resistance, efflux pump MexAB-OprM
3	3	3	3	3	M00720	Multidrug resistance, efflux pump VexEF-TolC
4	4	3	2	3	M00727	Cationic antimicrobial peptide (CAMP) resistance, N-acetylmuramoyl-L-alanine amidase AmiA and AmiC
4	4	3	2	3	M00728	Cationic antimicrobial peptide (CAMP) resistance, envelope protein folding and degrading factors DegP and DsbA
3	3	3	3	3	M00729	Fluoroquinolone resistance, gyrase-protecting protein Qnr
3	4	3	3	3	M00741	Propanoyl-CoA metabolism, propanoyl-CoA => succinyl-CoA
4	4	4	2	3	M00743	Aminoglycoside resistance, protease HtpX
3	3	3	3	3	M00806	PTS system, maltose-specific II component
3	3	3	3	3	M00809	PTS system, glucose-specific II component
3	3	3	3	3	M00821	Multidrug resistance, efflux pump TriABC-TolC
3	3	3	3	3	M00822	Multidrug resistance, efflux pump MexMN-OprM
3	4	3	3	3	M00842	Tetrahydrobiopterin biosynthesis, GTP => BH4
3	3	3	3	3	M00843	L-threo-Tetrahydrobiopterin biosynthesis, GTP => L-threo-BH4

## Sheet: Cluster4
Clustering analysis of KEGG modules from metagenomes from GM15, SOPF, Oligo-MM12 and ASF mouse models
4 = KEGG module complete; 3 = 1 enzyme missing; 2 = 2 enzymes missing; 1 = 3 and more enzymes missing; 0 = module absent
GM15	SOPF	Oligo-MM12	ASF	Cluster number	KEGG modules	Description
4	4	4	4	4	M00001	Glycolysis (Embden-Meyerhof pathway), glucose => pyruvate
4	4	4	4	4	M00002	Glycolysis, core module involving three-carbon compounds
4	4	4	4	4	M00003	Gluconeogenesis, oxaloacetate => fructose-6P
4	4	4	4	4	M00004	Pentose phosphate pathway (Pentose phosphate cycle)
4	4	4	4	4	M00005	PRPP biosynthesis, ribose 5P => PRPP
4	4	4	4	4	M00006	Pentose phosphate pathway, oxidative phase, glucose 6P => ribulose 5P
4	4	4	4	4	M00007	Pentose phosphate pathway, non-oxidative phase, fructose 6P => ribose 5P
4	4	4	4	4	M00009	Citrate cycle (TCA cycle, Krebs cycle)
4	4	4	4	4	M00010	Citrate cycle, first carbon oxidation, oxaloacetate => 2-oxoglutarate
4	4	4	4	4	M00011	Citrate cycle, second carbon oxidation, 2-oxoglutarate => oxaloacetate
4	4	4	4	4	M00015	Proline biosynthesis, glutamate => proline
4	4	4	4	4	M00016	Lysine biosynthesis, succinyl-DAP pathway, aspartate => lysine
4	4	4	4	4	M00018	Threonine biosynthesis, aspartate => homoserine => threonine
4	4	4	4	4	M00019	Valine/isoleucine biosynthesis, pyruvate => valine / 2-oxobutanoate => isoleucine
4	4	4	4	4	M00020	Serine biosynthesis, glycerate-3P => serine
4	4	4	4	4	M00021	Cysteine biosynthesis, serine => cysteine
4	4	4	4	4	M00022	Shikimate pathway, phosphoenolpyruvate + erythrose-4P => chorismate
4	4	4	4	4	M00023	Tryptophan biosynthesis, chorismate => tryptophan
4	4	4	3	4	M00024	Phenylalanine biosynthesis, chorismate => phenylalanine
4	4	4	3	4	M00025	Tyrosine biosynthesis, chorismate => tyrosine
4	4	4	4	4	M00026	Histidine biosynthesis, PRPP => histidine
4	4	4	4	4	M00028	Ornithine biosynthesis, glutamate => ornithine
4	4	3	4	4	M00046	Pyrimidine degradation, uracil => beta-alanine, thymine => 3-aminoisobutanoate
4	4	4	4	4	M00048	Inosine monophosphate biosynthesis, PRPP + glutamine => IMP
4	4	4	4	4	M00049	Adenine ribonucleotide biosynthesis, IMP => ADP,ATP
4	4	4	4	4	M00050	Guanine ribonucleotide biosynthesis IMP => GDP,GTP
4	4	4	4	4	M00051	Uridine monophosphate biosynthesis, glutamine (+ PRPP) => UMP
4	4	4	4	4	M00052	Pyrimidine ribonucleotide biosynthesis, UMP => UDP/UTP,CDP/CTP
4	4	4	4	4	M00061	D-Glucuronate degradation, D-glucuronate => pyruvate + D-glyceraldehyde 3P
4	3	4	4	4	M00063	CMP-KDO biosynthesis
4	4	4	4	4	M00064	ADP-L-glycero-D-manno-heptose biosynthesis
4	4	4	4	4	M00082	Fatty acid biosynthesis, initiation
4	4	4	4	4	M00083	Fatty acid biosynthesis, elongation
4	4	4	4	4	M00086	beta-Oxidation, acyl-CoA synthesis
4	4	4	4	4	M00093	Phosphatidylethanolamine (PE) biosynthesis, PA => PS => PE
4	4	4	4	4	M00115	NAD biosynthesis, aspartate => NAD
4	4	4	4	4	M00119	Pantothenate biosynthesis, valine/L-aspartate => pantothenate
4	4	4	4	4	M00120	Coenzyme A biosynthesis, pantothenate => CoA
4	4	4	4	4	M00122	Cobalamin biosynthesis, cobinamide => cobalamin
4	4	4	4	4	M00123	Biotin biosynthesis, pimeloyl-ACP/CoA => biotin
4	4	4	4	4	M00126	Tetrahydrofolate biosynthesis, GTP => THF
4	4	4	3	4	M00127	Thiamine biosynthesis, AIR => thiamine-P/thiamine-2P
4	4	3	4	4	M00134	Polyamine biosynthesis, arginine => ornithine => putrescine
4	4	4	4	4	M00140	C1-unit interconversion, prokaryotes
4	3	4	3	4	M00144	NADH:quinone oxidoreductase, prokaryotes
4	4	3	4	4	M00149	Succinate dehydrogenase, prokaryotes
4	4	4	4	4	M00157	F-type ATPase, prokaryotes and chloroplasts
4	3	4	4	4	M00159	V/A-type ATPase, prokaryotes
4	4	4	4	4	M00169	CAM (Crassulacean acid metabolism), light
4	4	4	4	4	M00178	Ribosome, bacteria
4	4	4	4	4	M00183	RNA polymerase, bacteria
3	3	4	4	4	M00186	Tungstate transport system
4	4	4	4	4	M00188	NitT/TauT family transport system
4	4	4	4	4	M00189	Molybdate transport system
4	4	4	4	4	M00190	Iron(III) transport system
4	4	4	4	4	M00196	Raffinose/stachyose/melibiose transport system
4	3	4	4	4	M00199	L-Arabinose/lactose transport system
4	4	4	4	4	M00201	alpha-Glucoside transport system
4	4	4	4	4	M00205	N-Acetylglucosamine transport system
4	4	4	4	4	M00207	Putative multiple sugar transport system
4	4	3	4	4	M00208	Glycine betaine/proline transport system
4	4	4	4	4	M00209	Osmoprotectant transport system
4	4	4	3	4	M00210	Phospholipid transport system
4	4	4	4	4	M00211	Putative ABC transport system
4	4	4	4	4	M00212	Ribose transport system
4	4	4	4	4	M00214	Methyl-galactoside transport system
4	4	4	3	4	M00216	Multiple sugar transport system
4	3	3	4	4	M00220	Rhamnose transport system
4	4	4	4	4	M00221	Putative simple sugar transport system
4	4	4	4	4	M00222	Phosphate transport system
4	4	4	4	4	M00223	Phosphonate transport system
4	4	4	3	4	M00224	Fluoroquinolone transport system
4	4	4	4	4	M00228	Putative glutamine transport system
4	4	4	4	4	M00234	Cystine transport system
4	4	4	4	4	M00236	Putative polar amino acid transport system
4	4	4	4	4	M00237	Branched-chain amino acid transport system
4	4	4	4	4	M00238	D-Methionine transport system
4	4	4	4	4	M00239	Peptides/nickel transport system
4	4	4	4	4	M00240	Iron complex transport system
4	4	4	4	4	M00242	Zinc transport system
4	4	4	4	4	M00244	Putative zinc/manganese transport system
4	4	4	4	4	M00245	Cobalt/nickel transport system
4	4	4	4	4	M00246	Nickel transport system
4	4	4	4	4	M00247	Putative ABC transport system
4	4	4	4	4	M00250	Lipopolysaccharide transport system
4	4	4	4	4	M00251	Teichoic acid transport system
4	4	4	4	4	M00254	ABC-2 type transport system
4	4	4	4	4	M00255	Lipoprotein-releasing system
4	4	4	4	4	M00256	Cell division transport system
4	4	4	4	4	M00258	Putative ABC transport system
4	4	4	4	4	M00259	Heme transport system
4	4	4	4	4	M00260	DNA polymerase III complex, bacteria
4	4	4	3	4	M00273	PTS system, fructose-specific II component
4	4	4	4	4	M00275	PTS system, cellobiose-specific II component
4	4	4	4	4	M00276	PTS system, mannose-specific II component
4	4	4	4	4	M00277	PTS system, N-acetylgalactosamine-specific II component
4	4	4	4	4	M00283	PTS system, ascorbate-specific II component
4	4	4	3	4	M00287	PTS system, galactosamine-specific II component
4	4	4	4	4	M00298	Multidrug/hemolysin transport system
4	4	4	4	4	M00299	Spermidine/putrescine transport system
4	4	4	4	4	M00307	Pyruvate oxidation, pyruvate => acetyl-CoA
4	4	4	4	4	M00320	Lipopolysaccharide export system
4	3	4	3	4	M00333	Type IV secretion system
4	4	4	4	4	M00335	Sec (secretion) system
4	4	4	4	4	M00336	Twin-arginine translocation (Tat) system
4	4	4	4	4	M00359	Aminoacyl-tRNA biosynthesis, eukaryotes
4	4	4	4	4	M00360	Aminoacyl-tRNA biosynthesis, prokaryotes
4	4	4	4	4	M00364	C10-C20 isoprenoid biosynthesis, bacteria
4	4	4	4	4	M00429	Competence-related DNA transformation transporter
4	4	4	4	4	M00432	Leucine biosynthesis, 2-oxoisovalerate => 2-oxoisocaproate
4	4	4	4	4	M00434	PhoR-PhoB (phosphate starvation response) two-component regulatory system
4	4	4	4	4	M00439	Oligopeptide transport system
4	4	4	4	4	M00454	KdpD-KdpE (potassium transport) two-component regulatory system
4	4	4	4	4	M00459	VicK-VicR (cell wall metabolism) two-component regulatory system
4	4	4	4	4	M00491	arabinogalactan oligomer/maltooligosaccharide transport system
4	4	4	4	4	M00492	LytS-LytR two-component regulatory system
4	4	4	4	4	M00495	NatK-NatR (sodium extrusion) two-component regulatory system
4	4	4	4	4	M00519	YesM-YesN two-component regulatory system
4	4	4	4	4	M00525	Lysine biosynthesis, acetyl-DAP pathway, aspartate => lysine
4	4	4	4	4	M00526	Lysine biosynthesis, DAP dehydrogenase pathway, aspartate => lysine
4	4	4	4	4	M00527	Lysine biosynthesis, DAP aminotransferase pathway, aspartate => lysine
4	4	4	4	4	M00535	Isoleucine biosynthesis, pyruvate => 2-oxobutanoate
4	4	4	4	4	M00549	Nucleotide sugar biosynthesis, glucose => UDP-glucose
4	4	4	4	4	M00554	Nucleotide sugar biosynthesis, galactose => UDP-galactose
4	4	4	4	4	M00570	Isoleucine biosynthesis, threonine => 2-oxobutanoate => isoleucine
4	4	4	4	4	M00579	Phosphate acetyltransferase-acetate kinase pathway, acetyl-CoA => acetate
4	4	4	4	4	M00582	Energy-coupling factor transport system
4	4	4	4	4	M00589	Putative lysine transport system
4	3	4	3	4	M00602	Arabinosaccharide transport system
4	4	4	4	4	M00603	Putative aldouronate transport system
4	4	4	4	4	M00631	D-Galacturonate degradation (bacteria), D-galacturonate => pyruvate + D-glyceraldehyde 3P
4	4	4	4	4	M00632	Galactose degradation, Leloir pathway, galactose => alpha-D-glucose-1P
4	3	4	4	4	M00656	VanS-VanR (VanB type vancomycin resistance) two-component regulatory system
4	4	4	4	4	M00657	VanS-VanR (VanE type vancomycin resistance) two-component regulatory system
4	4	4	4	4	M00706	Multidrug resistance, EfrAB transporter
4	4	4	4	4	M00708	Multidrug resistance, PatAB transporter
4	4	4	3	4	M00742	Aminoglycoside resistance, protease FtsH
4	4	4	4	4	M00747	Bacitracin transport system
4	4	4	4	4	M00793	dTDP-L-rhamnose biosynthesis
4	4	4	4	4	M00844	Arginine biosynthesis, ornithine => arginine

## Sheet: Cluster5
Clustering analysis of KEGG modules from metagenomes from GM15, SOPF, Oligo-MM12 and ASF mouse models
4 = KEGG module complete; 3 = 1 enzyme missing; 2 = 2 enzymes missing; 1 = 3 and more enzymes missing; 0 = module absent
GM15	SOPF	Oligo-MM12	ASF	Cluster number	KEGG modules	Description
0	3	0	0	5	M00013	Malonate semialdehyde pathway, propanoyl-CoA => acetyl-CoA
1	3	0	0	5	M00032	Lysine degradation, lysine => saccharopine => acetoacetyl-CoA
1	4	0	0	5	M00036	Leucine degradation, leucine => acetoacetate + acetyl-CoA
0	3	0	0	5	M00066	Lactosylceramide biosynthesis
0	3	0	0	5	M00085	Fatty acid biosynthesis, elongation, mitochondria
1	3	0	0	5	M00088	Ketone body biosynthesis, acetyl-CoA => acetoacetate/3-hydroxybutyrate/acetone
0	4	0	0	5	M00091	Phosphatidylcholine (PC) biosynthesis, PE => PC
0	3	0	0	5	M00098	Acylglycerol degradation
0	3	0	0	5	M00100	Sphingosine degradation
0	3	0	0	5	M00103	Cholecalciferol biosynthesis
1	3	0	0	5	M00129	Ascorbate biosynthesis, animals, glucose-1P => ascorbate
0	4	0	0	5	M00130	Inositol phosphate metabolism, PI=> PIP2 => Ins(1,4,5)P3 => Ins(1,3,4,5)P4
0	4	0	0	5	M00136	GABA biosynthesis, prokaryotes, putrescine => GABA
0	3	0	0	5	M00142	NADH:ubiquinone oxidoreductase, mitochondria
0	3	0	0	5	M00143	NADH dehydrogenase (ubiquinone) Fe-S protein/flavoprotein complex, mitochondria
0	3	0	0	5	M00145	NAD(P)H:quinone oxidoreductase, chloroplasts and cyanobacteria
0	3	0	0	5	M00147	NADH dehydrogenase (ubiquinone) 1 beta subcomplex
0	3	0	0	5	M00148	Succinate dehydrogenase (ubiquinone)
0	3	0	0	5	M00151	Cytochrome bc1 complex respiratory unit
0	3	0	0	5	M00152	Cytochrome bc1 complex
0	3	0	0	5	M00154	Cytochrome c oxidase
0	4	0	0	5	M00155	Cytochrome c oxidase, prokaryotes
0	3	0	0	5	M00158	F-type ATPase, eukaryotes
0	3	0	0	5	M00160	V-type ATPase, eukaryotes
0	3	0	0	5	M00161	Photosystem II
0	3	0	0	5	M00162	Cytochrome b6f complex
2	3	0	0	5	M00165	Reductive pentose phosphate cycle (Calvin cycle)
0	3	0	0	5	M00177	Ribosome, eukaryotes
0	3	0	0	5	M00180	RNA polymerase II, eukaryotes
0	3	0	0	5	M00181	RNA polymerase III, eukaryotes
0	3	0	0	5	M00182	RNA polymerase I, eukaryotes
0	3	0	0	5	M00184	RNA polymerase, archaea
0	3	0	0	5	M00218	Fructose transport system
0	3	0	0	5	M00231	Octopine/nopaline transport system
0	3	0	0	5	M00235	Arginine/ornithine transport system
0	3	0	0	5	M00257	Hemin transport system
0	3	0	0	5	M00261	DNA polymerase alpha / primase complex
0	3	0	0	5	M00262	DNA polymerase delta complex
0	3	0	0	5	M00263	DNA polymerase epsilon complex
0	3	0	0	5	M00284	Origin recognition complex
0	3	0	0	5	M00288	RPA complex
0	3	0	0	5	M00289	RF-C complex
0	3	0	0	5	M00290	Holo-TFIIH complex
0	3	0	0	5	M00291	MRN complex
0	3	0	0	5	M00292	MRX complex
0	3	0	0	5	M00293	DNA polymerase zeta complex
0	3	0	0	5	M00295	BRCA1-associated genome surveillance complex (BASC)
0	3	0	0	5	M00297	DNA-PK complex
0	3	0	0	5	M00301	Mannopine transport system
0	3	0	0	5	M00302	2-Aminoethylphosphonate transport system
0	3	0	0	5	M00304	PTS system, fructose-specific II component
0	3	0	0	5	M00305	PTS system, 2-O-A-mannosyl-D-glycerate-specific II component
0	3	0	0	5	M00314	Bacitracin transport system
0	3	0	0	5	M00316	Manganese transport system
0	3	0	0	5	M00321	Bicarbonate transport system
0	3	0	0	5	M00322	Neutral amino acid transport system
0	4	0	0	5	M00323	Urea transport system
0	3	0	0	5	M00328	Hemophore/metalloprotease transport system
0	3	0	0	5	M00329	Multiple protein transport system
0	4	0	0	5	M00332	Type III secretion system
0	3	0	0	5	M00337	Immunoproteasome
0	3	0	0	5	M00340	Proteasome, 20S core particle
0	3	0	0	5	M00341	Proteasome, 19S regulatory particle (PA700)
0	3	0	0	5	M00343	Archaeal proteasome
0	3	0	0	5	M00352	Spliceosome, U2-snRNP
0	3	0	0	5	M00353	Spliceosome, Prp19/CDC5L complex
0	3	0	0	5	M00354	Spliceosome, U4/U6.U5 tri-snRNP
0	3	0	0	5	M00355	Spliceosome, 35S U5-snRNP
0	3	0	0	5	M00379	SCF-MET30 complex
0	3	0	0	5	M00380	SCF-BTRC complex
0	3	0	0	5	M00381	SCF-SKP2 complex
0	3	0	0	5	M00382	SCF-FBS complex
0	3	0	0	5	M00385	Cul4-DDB1-DDB2 complex
0	3	0	0	5	M00386	Cul4-DDB1-CSA complex
0	3	0	0	5	M00387	SCF-FBW7 complex
0	3	0	0	5	M00389	APC/C complex
0	3	0	0	5	M00391	Exosome, eukaryotes
0	3	0	0	5	M00392	Ski complex
0	3	0	0	5	M00393	TRAMP complex
0	3	0	0	5	M00395	Decapping complex
0	3	0	0	5	M00396	Lsm 2-8 complex
0	3	0	0	5	M00397	Lsm 1-7 complex
0	3	0	0	5	M00400	p97-Ufd1-Npl4 complex
0	3	0	0	5	M00403	HRD1/SEL1 ERAD complex
0	3	0	0	5	M00404	COPII complex
0	3	0	0	5	M00406	TREX complex
0	3	0	0	5	M00407	SCF-CDC4 complex
0	3	0	0	5	M00410	ESCRT-II complex
0	3	0	0	5	M00411	SCF-GRR1 complex
0	3	0	0	5	M00412	ESCRT-III complex
0	3	0	0	5	M00414	Bloom's syndrome complex
0	3	0	0	5	M00423	Molybdate/tungstate transport system
0	3	0	0	5	M00427	Nuclear pore complex
0	4	0	0	5	M00428	eIF4F complex
0	3	0	0	5	M00430	Exon junction complex (EJC)
0	3	0	0	5	M00433	Lysine biosynthesis, 2-oxoglutarate => 2-oxoadipate
0	4	0	0	5	M00438	Nitrate/nitrite transport system
0	4	0	0	5	M00457	TctE-TctD (tricarboxylic acid transport) two-component regulatory system
0	4	0	0	5	M00460	MprB-MprA (maintenance of persistent infection) two-component regulatory system
0	4	0	0	5	M00461	MtrB-MtrA (osmotic stress response) two-component regulatory system
0	4	0	0	5	M00462	PrrB-PrrA (intracellular multiplication) two-component regulatory system
0	4	0	0	5	M00463	TrcS-TrcR two-component regulatory system
0	3	0	0	5	M00465	ManS-ManR (manganese homeostasis) two-component regulatory system
0	3	0	0	5	M00466	NblS-NblR (photosynthesis) two-component regulatory system
0	4	0	0	5	M00467	SasA-RpaAB (circadian timing mediating) two-component regulatory system
0	3	0	0	5	M00468	SaeS-SaeR (staphylococcal virulence regulation) two-component regulatory system
0	4	0	0	5	M00469	BceS-BceR (bacitracin transport) two-component regulatory system
0	3	0	0	5	M00487	CitS-CitT (magnesium-citrate transport) two-component regulatory system
0	4	0	0	5	M00493	AlgZ-AlgR (alginate production) two-component regulatory system
0	4	0	0	5	M00501	PilS-PilR (type 4 fimbriae synthesis) two-component regulatory system
0	4	0	0	5	M00505	KinB-AlgB (alginate production) two-component regulatory system
0	4	0	0	5	M00509	WspE-WspRF (chemosensory) two-component regulatory system
0	4	0	0	5	M00511	PleC-PleD (cell fate control) two-component regulatory system
0	4	0	0	5	M00512	CckA-CtrA/CpdR (cell cycle control) two-component regulatory system
0	3	0	0	5	M00516	SLN1-YPD1-SSK1/SKN7 (osmosensing) two-component regulatory system
0	4	0	0	5	M00520	ChvG-ChvI (acidity sensing) two-component regulatory system
0	3	0	0	5	M00521	CiaH-CiaR two-component regulatory system
0	4	0	0	5	M00523	RegB-RegA (redox response) two-component regulatory system
0	3	0	0	5	M00524	FixL-FixJ (nitrogen fixation) two-component regulatory system
0	4	0	0	5	M00533	Homoprotocatechuate degradation, homoprotocatechuate => 2-oxohept-3-enedioate
2	3	0	0	5	M00537	Xylene degradation, xylene => methylbenzoate
2	3	0	0	5	M00538	Toluene degradation, toluene => benzoate
1	3	0	0	5	M00545	Trans-cinnamate degradation, trans-cinnamate => acetyl-CoA
1	3	0	0	5	M00546	Purine degradation, xanthine => urea
0	3	0	0	5	M00551	Benzoate degradation, benzoate => catechol / methylbenzoate => methylcatechol
1	3	0	0	5	M00565	Trehalose biosynthesis, D-glucose 1P => trehalose
0	3	0	0	5	M00566	Dipeptide transport system, Firmicutes
0	3	0	0	5	M00584	Acetoin utilization transport system
0	3	0	0	5	M00585	L-Cystine transport system
0	3	0	0	5	M00587	Arginine/lysine/histidine/glutamine transport system
0	3	0	0	5	M00592	Inositol transport system
0	3	0	0	5	M00599	Inositol-phosphate transport system
0	3	0	0	5	M00607	Glycerol transport system
0	3	0	0	5	M00608	2-Oxocarboxylic acid chain extension, 2-oxoglutarate => 2-oxoadipate => 2-oxopimelate => 2-oxosuberate
0	3	0	0	5	M00619	Xylobiose transport system
2	3	0	0	5	M00620	Incomplete reductive citrate cycle, acetyl-CoA => oxoglutarate
0	3	0	0	5	M00634	Oleandomycin transport system
0	3	0	0	5	M00637	Anthranilate degradation, anthranilate => catechol
0	3	0	0	5	M00649	Multidrug resistance, efflux pump AdeABC
0	3	0	0	5	M00653	AauS-AauR (acidic amino acids utilization) two-component regulatory system
0	4	0	0	5	M00654	ParS-ParR (polymyxin-adaptive resistance) two-component regulatory system
0	4	0	0	5	M00655	AdeS-AdeR two-component regulatory system
0	4	0	0	5	M00658	VanS-VanR (actinomycete type vancomycin resistance) two-component regulatory system
0	3	0	0	5	M00663	SsrA-SsrB two-component regulatory system
0	3	0	0	5	M00682	Notch signaling
0	3	0	0	5	M00692	Cell cycle - G1/S transition
0	3	0	0	5	M00693	Cell cycle - G2/M transition
0	3	0	0	5	M00713	Fluoroquinolone resistance, efflux pump LfrA
0	3	0	0	5	M00714	Multidrug resistance, efflux pump QacA
0	3	0	0	5	M00716	ArlS-ArlR (virulence regulation) two-component regulatory system
0	3	0	0	5	M00732	Cationic antimicrobial peptide transport system
0	3	0	0	5	M00738	Bacitracin resistance, BceAB transporter
0	3	0	0	5	M00766	Streptomycin resistance, deactivating enzyme StrAB
0	3	0	0	5	M00770	PfeS-PfeR (enterobactin-dependent iron acquisition) two-component regulatory system
0	4	0	0	5	M00772	HupT-HupR (hydrogenase synthesis regulation) two-component regulatory system
0	3	0	0	5	M00812	AgrC2-AgrA2 (virulence regulation) two-component regulatory system

## Sheet: Cluster6
Clustering analysis of KEGG modules from metagenomes from GM15, SOPF, Oligo-MM12 and ASF mouse models
4 = KEGG module complete; 3 = 1 enzyme missing; 2 = 2 enzymes missing; 1 = 3 and more enzymes missing; 0 = module absent
GM15	SOPF	Oligo-MM12	ASF	Cluster number	KEGG modules	Description
1	1	0	0	6	M00014	Glucuronate pathway (uronate pathway)
1	1	0	0	6	M00030	Lysine biosynthesis, AAA pathway, 2-oxoglutarate => 2-aminoadipate => lysine
0	1	0	0	6	M00031	Lysine biosynthesis, mediated by LysW, 2-aminoadipate => lysine
2	2	0	0	6	M00034	Methionine salvage pathway
0	1	0	0	6	M00038	Tryptophan metabolism, tryptophan => kynurenine => 2-aminomuconate
1	1	0	0	6	M00039	Monolignol biosynthesis, phenylalanine/tyrosine => monolignol
0	1	0	0	6	M00042	Catecholamine biosynthesis, tyrosine => dopamine => noradrenaline => adrenaline
0	1	0	0	6	M00044	Tyrosine degradation, tyrosine => homogentisate
0	2	0	0	6	M00047	Creatine pathway
0	1	0	0	6	M00055	N-glycan precursor biosynthesis
0	1	0	0	6	M00059	Glycosaminoglycan biosynthesis, heparan sulfate backbone
0	1	0	0	6	M00065	GPI-anchor biosynthesis, core oligosaccharide
0	2	0	0	6	M00073	N-glycan precursor trimming
0	1	0	0	6	M00074	N-glycan biosynthesis, high-mannose type
1	0	0	0	6	M00075	N-glycan biosynthesis, complex type
1	1	0	0	6	M00076	Dermatan sulfate degradation
1	1	0	0	6	M00078	Heparan sulfate degradation
1	2	0	0	6	M00079	Keratan sulfate degradation
1	1	0	0	6	M00080	Lipopolysaccharide biosynthesis, inner core => outer core => O-antigen
0	2	0	0	6	M00092	Phosphatidylethanolamine (PE) biosynthesis, ethanolamine => PE
0	1	0	0	6	M00094	Ceramide biosynthesis
1	1	0	0	6	M00097	beta-Carotene biosynthesis, GGAP => beta-carotene
0	1	0	0	6	M00099	Sphingosine biosynthesis
0	1	0	0	6	M00101	Cholesterol biosynthesis, squalene 2,3-epoxide => cholesterol
0	1	0	0	6	M00102	Ergocalciferol biosynthesis
0	1	0	0	6	M00104	Bile acid biosynthesis, cholesterol => cholate/chenodeoxycholate
0	1	0	0	6	M00109	C21-Steroid hormone biosynthesis, progesterone => cortisol/cortisone
0	2	0	0	6	M00110	C19/C18-Steroid hormone biosynthesis, pregnenolone => androstenedione => estrone
0	1	0	0	6	M00112	Tocopherol/tocotorienol biosynthesis
1	1	0	0	6	M00113	Jasmonic acid biosynthesis
1	1	0	0	6	M00114	Ascorbate biosynthesis, plants, glucose-6P => ascorbate
0	1	0	0	6	M00128	Ubiquinone biosynthesis, eukaryotes, 4-hydroxybenzoate => ubiquinone
1	1	0	0	6	M00131	Inositol phosphate metabolism, Ins(1,3,4,5)P4 => Ins(1,3,4)P3 => myo-inositol
0	2	0	0	6	M00132	Inositol phosphate metabolism, Ins(1,3,4)P3 => phytate
0	1	0	0	6	M00137	Flavanone biosynthesis, phenylalanine => naringenin
1	1	0	0	6	M00171	C4-dicarboxylic acid cycle, NAD - malic enzyme type
1	2	0	0	6	M00346	Formaldehyde assimilation, serine pathway
1	1	0	0	6	M00350	Capsaicin biosynthesis, L-Phenylalanine => Capsaicin
1	1	0	0	6	M00357	Methanogenesis, acetate => methane
1	1	0	0	6	M00358	Coenzyme M biosynthesis
1	1	0	0	6	M00373	Ethylmalonyl pathway
1	1	0	0	6	M00374	Dicarboxylate-hydroxybutyrate cycle
1	1	0	0	6	M00375	Hydroxypropionate-hydroxybutylate cycle
1	1	0	0	6	M00376	3-Hydroxypropionate bi-cycle
0	2	0	0	6	M00378	F420 biosynthesis
0	1	0	0	6	M00415	Fatty acid biosynthesis, elongation, endoplasmic reticulum
0	1	0	0	6	M00418	Toluene degradation, anaerobic, toluene => benzoyl-CoA
3	0	0	0	6	M00478	DegS-DegU (multicellular behavior control) two-component regulatory system
1	1	0	0	6	M00485	KinABCDE-Spo0FA (sporulation control) two-component regulatory system
1	2	0	0	6	M00507	ChpA-ChpB/PilGH (chemosensory) two-component regulatory system
0	1	0	0	6	M00513	LuxQN/CqsS-LuxU-LuxO (quorum sensing) two-component regulatory system
1	1	0	0	6	M00529	Denitrification, nitrate => nitrogen
1	1	0	0	6	M00532	Photorespiration
1	2	0	0	6	M00540	Benzoate degradation, cyclohexanecarboxylic acid =>pimeloyl-CoA
0	1	0	0	6	M00542	EHEC/EPEC pathogenicity signature, T3SS and effectors
1	1	0	0	6	M00563	Methanogenesis, methylamine/dimethylamine/trimethylamine => methane
1	1	0	0	6	M00564	Helicobacter pylori pathogenicity signature, cagA pathogenicity island
1	1	0	0	6	M00567	Methanogenesis, CO2 => methane
0	1	0	0	6	M00568	Catechol ortho-cleavage, catechol => 3-oxoadipate
0	1	0	0	6	M00574	Pertussis pathogenicity signature, pertussis toxin
1	2	0	0	6	M00575	Pertussis pathogenicity signature, T1SS
0	1	0	0	6	M00622	Nicotinate degradation, nicotinate => fumarate
0	2	0	0	6	M00623	Phthalate degradation, phthalate => protocatechuate
0	1	0	0	6	M00630	D-Galacturonate degradation (fungi), D-galacturonate => glycerol
0	2	0	0	6	M00641	Multidrug resistance, efflux pump MexEF-OprN
0	1	0	0	6	M00644	Vanadium resistance, efflux pump MexGHI-OpmD
0	1	0	0	6	M00660	Xanthomonas spp. pathogenicity signature, T3SS and effectors
0	1	0	0	6	M00676	PI3K-Akt signaling
0	1	0	0	6	M00677	Wnt signaling
0	1	0	0	6	M00678	Hedgehog signaling
0	2	0	0	6	M00679	BMP signaling
0	1	0	0	6	M00683	Hippo signaling
0	2	0	0	6	M00684	JAK-STAT signaling
0	1	0	0	6	M00686	Toll-like receptor signaling
0	2	0	0	6	M00688	MAPK (JNK) signaling
0	2	0	0	6	M00689	MAPK (p38) signaling
0	2	0	0	6	M00691	DNA damage-induced cell cycle checkpoints
2	2	0	0	6	M00695	cAMP signaling
0	2	0	0	6	M00698	Multidrug resistance, efflux pump BpeEF-OprC
0	1	0	0	6	M00730	Cationic antimicrobial peptide (CAMP) resistance, VraFG transporter
0	1	0	0	6	M00737	Bacitracin resistance, VraDE transporter
1	1	0	0	6	M00740	Methylaspartate cycle
0	1	0	0	6	M00763	Ornithine biosynthesis, mediated by LysW, glutamate => ornithine
2	2	0	0	6	M00767	Multidrug resistance, efflux pump OqxAB
0	2	0	0	6	M00769	Multidrug resistance, efflux pump MexPQ-OpmE
0	2	0	0	6	M00778	Type II polyketide backbone biosynthesis, acyl-CoA + malonyl-CoA => polyketide
0	1	0	0	6	M00779	Dihydrokalafungin biosynthesis, octaketide => dihydrokalafungin
0	1	0	0	6	M00789	Tetracycline/oxytetracycline biosynthesis, pretetramide => tetracycline/oxytetracycline
0	1	0	0	6	M00790	Pyrrolnitrin biosynthesis, tryptophan => pyrrolnitrin
0	1	0	0	6	M00797	dTDP-D-desosamine biosynthesis
1	0	0	0	6	M00798	dTDP-L-mycarose biosynthesis
1	0	0	0	6	M00799	dTDP-L-oleandrose biosynthesis
1	1	0	0	6	M00800	dTDP-L-megosamine biosynthesis
1	0	0	0	6	M00802	dTDP-D-forosamine biosynthesis
1	1	0	0	6	M00803	dTDP-D-angolosamine biosynthesis
0	0	0	3	6	M00807	PTS system, galactose-specific II component
1	0	0	0	6	M00814	Acarbose biosynthesis, sedoheptulopyranose-7P => acarbose
0	1	0	0	6	M00835	Pyocyanine biosynthesis, chorismate => pyocyanine
1	2	0	0	6	M00840	Tetrahydrofolate biosynthesis, mediated by ribA and trpF, GTP => THF
1	1	0	0	6	M00848	Aurachin biosynthesis, anthranilate => aurachin A
2	2	0	0	6	M00849	C5 isoprenoid biosynthesis, mevalonate pathway, archaea
1	0	0	0	6	M00850	Vibrio cholerae pathogenicity signature, cholera toxins

## Sheet: Cluster7
Clustering analysis of KEGG modules from metagenomes from GM15, SOPF, Oligo-MM12 and ASF mouse models
4 = KEGG module complete; 3 = 1 enzyme missing; 2 = 2 enzymes missing; 1 = 3 and more enzymes missing; 0 = module absent
GM15	SOPF	Oligo-MM12	ASF	Cluster number	KEGG modules	Description
1	2	2	0	7	M00033	Ectoine biosynthesis, aspartate => ectoine
0	4	4	0	7	M00233	Glutamate transport system
0	3	3	0	7	M00243	Manganese/iron transport system
0	4	4	0	7	M00315	Uncharacterized ABC transport system
0	3	3	0	7	M00342	Bacterial proteasome
1	2	3	0	7	M00377	Reductive acetyl-CoA pathway (Wood-Ljungdahl pathway)
0	2	2	0	7	M00422	Acetyl-CoA pathway, CO2 => acetyl-CoA
0	4	4	0	7	M00443	SenX3-RegX3 (phosphate starvation response) two-component regulatory system
0	3	4	0	7	M00481	LiaS-LiaR (cell wall stress response) two-component regulatory system
0	0	3	0	7	M00514	TtrS-TtrR (tetrathionate respiration) two-component regulatory system
1	2	2	0	7	M00569	Catechol meta-cleavage, catechol => acetyl-CoA / 4-methylcatechol => propanoyl-CoA
0	0	4	0	7	M00583	Putative peptide transport system
1	2	2	0	7	M00609	Cysteine biosynthesis, methionine => cysteine
0	3	4	0	7	M00610	PTS system, D-glucosaminate-specific II component
0	0	3	0	7	M00668	Tetracycline resistance, TetA transporter
0	4	3	0	7	M00702	Multidrug resistance, efflux pump NorB
0	3	4	0	7	M00712	Multidrug resistance, efflux pump YkkCD
0	2	3	0	7	M00754	Nisin resistance, phage shock protein homolog LiaH
0	3	4	0	7	M00762	Copper-processing system
0	0	4	0	7	M00764	PTS system, fructoselysine/glucoselysine-specific II component
0	3	4	0	7	M00792	Manganese/zinc transport system

## Sheet: Cluster8
Clustering analysis of KEGG modules from metagenomes from GM15, SOPF, Oligo-MM12 and ASF mouse models
4 = KEGG module complete; 3 = 1 enzyme missing; 2 = 2 enzymes missing; 1 = 3 and more enzymes missing; 0 = module absent
GM15	SOPF	Oligo-MM12	ASF	Cluster number	KEGG modules	Description
0	3	0	3	8	M00072	N-glycosylation by oligosaccharyltransferase
0	3	0	3	8	M00156	Cytochrome c oxidase, cbb3-type
0	3	0	4	8	M00319	Manganese/zinc/iron transport system
0	4	3	3	8	M00458	ResE-ResD (aerobic and anaerobic respiration) two-component regulatory system
0	3	3	3	8	M00490	MalK-MalR (malate transport) two-component regulatory system
0	4	0	3	8	M00498	NtrY-NtrX (nitrogen regulation) two-component regulatory system
0	4	0	4	8	M00515	FlrB-FlrC (polar flagellar synthesis) two-component regulatory system
0	4	0	3	8	M00517	RpfC-RpfG (cell-to-cell signaling) two-component regulatory system
0	3	3	3	8	M00704	Tetracycline resistance, efflux pump Tet38

## Sheet: Cluster9
Clustering analysis of KEGG modules from metagenomes from GM15, SOPF, Oligo-MM12 and ASF mouse models
4 = KEGG module complete; 3 = 1 enzyme missing; 2 = 2 enzymes missing; 1 = 3 and more enzymes missing; 0 = module absent
GM15	SOPF	Oligo-MM12	ASF	Cluster number	KEGG modules	Description
4	4	0	0	9	M00087	beta-Oxidation
4	4	0	0	9	M00117	Ubiquinone biosynthesis, prokaryotes, chorismate => ubiquinone
4	4	0	0	9	M00185	Sulfate transport system
4	4	0	0	9	M00191	Thiamine transport system
4	4	0	0	9	M00192	Putative thiamine transport system
3	4	0	0	9	M00204	Trehalose/maltose transport system
4	4	0	0	9	M00217	D-Allose transport system
4	4	0	0	9	M00225	Lysine/arginine/ornithine transport system
4	4	0	0	9	M00226	Histidine transport system
4	4	0	0	9	M00227	Glutamine transport system
4	4	0	0	9	M00229	Arginine transport system
4	4	0	0	9	M00241	Vitamin B12 transport system
4	3	0	0	9	M00249	Capsular polysaccharide transport system
4	3	0	0	9	M00278	PTS system, sorbose-specific II component
4	4	0	0	9	M00300	Putrescine transport system
4	4	0	0	9	M00324	Dipeptide transport system
4	4	0	0	9	M00330	Adhesin protein transport system
4	4	0	0	9	M00417	Cytochrome o ubiquinol oxidase
4	4	0	0	9	M00435	Taurine transport system
4	4	0	0	9	M00444	PhoQ-PhoP (magnesium transport) two-component regulatory system
4	4	0	0	9	M00446	RstB-RstA two-component regulatory system
4	4	0	0	9	M00449	CreC-CreB (phosphate regulation) two-component regulatory system
4	4	0	0	9	M00450	BaeS-BaeR (envelope stress response) two-component regulatory system
4	4	0	0	9	M00451	BasS-BasR (antimicrobial peptide resistance) two-component regulatory system
4	4	0	0	9	M00452	CusS-CusR (copper tolerance) two-component regulatory system
4	4	0	0	9	M00453	QseC-QseB (quorum sensing) two-component regulatory system
4	4	0	0	9	M00455	TorS-TorR (TMAO respiration) two-component regulatory system
4	4	0	0	9	M00456	ArcB-ArcA (anoxic redox control) two-component regulatory system
4	4	0	0	9	M00472	NarQ-NarP (nitrate respiration) two-component regulatory system
4	4	0	0	9	M00473	UhpB-UhpA (hexose phosphates uptake) two-component regulatory system
4	4	0	0	9	M00474	RcsC-RcsD-RcsB (capsule synthesis) two-component regulatory system
4	4	0	0	9	M00475	BarA-UvrY (central carbon metabolism) two-component regulatory system
4	4	0	0	9	M00477	EvgS-EvgA (acid and drug tolerance) two-component regulatory system
4	4	0	0	9	M00486	CitA-CitB (citrate fermentation) two-component regulatory system
4	4	0	0	9	M00488	DcuS-DcuR (C4-dicarboxylate metabolism) two-component regulatory system
3	4	0	0	9	M00496	ComD-ComE (competence) two-component regulatory system
4	4	0	0	9	M00502	GlrK-GlrR (amino sugar metabolism) two-component regulatory system
4	4	0	0	9	M00504	DctB-DctD (C4-dicarboxylate transport) two-component regulatory system
4	4	0	0	9	M00555	Betaine biosynthesis, choline => betaine
4	4	0	0	9	M00590	Erythritol transport system
3	3	0	0	9	M00645	Multidrug resistance, efflux pump SmeABC
4	4	0	0	9	M00646	Multidrug resistance, efflux pump AcrAD-TolC
4	4	0	0	9	M00648	Multidrug resistance, efflux pump MdtABC
4	4	0	0	9	M00707	Multidrug resistance, MdlAB/SmdAB transporter
4	4	0	0	9	M00709	Macrolide resistance, MacAB-TolC transporter
4	4	0	0	9	M00711	Multidrug resistance, efflux pump MdtIJ
3	3	0	0	9	M00723	Cationic antimicrobial peptide (CAMP) resistance, ethanolaminephosphotransferase EptB
4	4	0	0	9	M00739	Cationic peptide transport system
3	3	0	0	9	M00744	Cationic antimicrobial peptide (CAMP) resistance, protease PgtE
3	3	0	0	9	M00745	Imipenem resistance, repression of porin OprD
3	4	0	0	9	M00746	Multidrug resistance, repression of porin OmpF
4	3	0	0	9	M00761	Undecaprenylphosphate alpha-L-Ara4N biosynthesis, UDP-GlcA => undecaprenyl phosphate alpha-L-Ara4N
4	4	0	0	9	M00846	Siroheme biosynthesis, glutamate => siroheme

[truncated: 2 more sheets: Cluster10, ClusterNA]
