# Supplementary material for: A standardized gnotobiotic mouse model harboring a minimal 15-member mouse gut microbiota recapitulates SOPF/SPF phenotypes
Source: Nat Commun. 2021 Nov 18;12:6686. doi: 10.1038/s41467-021-26963-9 (PMC8602333; doi:10.1038/s41467-021-26963-9)
Supplement: Supplementary file 6 — Source Data [file 41467_2021_26963_MOESM6_ESM.xlsx]

## Sheet: Fig1a
Figure 1a
	SOPF_F9	SOPF_F1	SOPF_M3	SOPF_M1
Rhodobacteraceae	0.646302	0.607701	0.557295	0.568432
Enterobacteriaceae	0.721521	0.590628	0.676436	0.514214
Erysipelotrichaceae	0.824941	0.694916	0.565317	0.707555
Eggerthellaceae	0.221028	0.756808	0.777323	0.18258
Pseudomonadaceae	0.858939	0.828956	0.782558	0.716112
Chlamydiaceae	1.50554	0.158726	1.0928	0.0164763
Flavobacteriaceae	1.61009	1.20123	1.2889	0.871328
Paenibacillaceae	1.30402	1.27379	1.03332	1.44896
Bacillaceae	2.15358	1.74557	1.46739	1.62777
Prevotellaceae	1.50221	1.28026	2.12703	0.530978
Streptomycetaceae	2.51349	2.347	2.06833	2.02205
Bacteroidaceae	3.34652	2.78339	4.80045	1.00394
Eubacteriaceae	3.11256	3.75257	3.25114	5.08409
Clostridiaceae	7.16157	6.65525	4.09149	7.36963
Lactobacillaceae	3.5932	7.46551	4.27756	1.11394
Ruminococcaceae	6.79966	7.94611	5.61513	7.16314
Oscillospiraceae	9.4754	9.81569	8.57948	4.61362
Deferribacteraceae	13.2422	6.35752	1.85881	11.8766
Tannerellaceae	12.1665	6.33162	34.8711	3.20962
Lachnospiraceae	27.2407	37.4068	20.2182	49.359

## Sheet: Fig1c
Figure 1c
Mt1B1	YL32	MD072	I50	MD300	MD335	MD308	JM4-15	MD040	MD294	MD207	MD329	MD006	MD237	MD185
33.29	1.65	0.85	0.77	0.75	0.69	0.64	0.57	0.46	0.41	0.41	0.39	0.36	0.13	0.08

## Sheet: Fig1d
Figure 1d
	MD207	MD006	MD040	MD300	MD329	MD308	YL32	JM4-15	I50	MD294	MD335	Mt1B1	MD072	MD185	MD237
Mucinase	0	0	0	10.5263	5.26316	5.26316	5.26316	2.63158	13.1579	2.63158	5.26316	7.89474	15.7895	13.1579	13.1579
Secondary bile acid biosynthesis	9.09091	9.09091	9.09091	9.09091	9.09091	9.09091	9.09091	0	0	0	0	9.09091	9.09091	9.09091	9.09091
Oxidative stress resistance	4.54545	2.27273	4.54545	4.54545	6.81818	2.27273	9.09091	4.54545	9.09091	0	6.81818	15.9091	13.6364	6.81818	9.09091
Riboflavin metabolism	8.06452	1.6129	1.6129	9.67742	8.06452	3.22581	8.06452	1.6129	4.83871	8.06452	3.22581	16.129	9.67742	8.06452	8.06452
Butyrate pathway	6.47059	4.11765	4.70588	7.05882	4.11765	6.47059	8.23529	10	2.94118	5.29412	7.05882	15.2941	5.88235	6.47059	5.88235
Propanoate metabolism	5.91133	1.97044	4.92611	8.37438	2.95567	7.88177	9.35961	6.89655	3.94089	4.4335	5.41872	19.2118	6.89655	5.91133	5.91133
Acetate	6.06061	6.06061	6.06061	9.09091	9.09091	9.09091	9.09091	6.06061	3.0303	6.06061	6.06061	6.06061	6.06061	6.06061	6.06061
Cysteine metabolism	4.56274	2.28137	5.70342	7.22433	6.08365	7.22433	8.74525	7.22433	6.84411	6.84411	5.70342	11.0266	7.22433	6.46388	6.84411
Succinate formation	0	0	0	5.88235	0	5.88235	0	11.7647	0	0	0	23.5294	17.6471	17.6471	17.6471
Glutathione metabolism	8.62069	8.62069	8.62069	3.44828	3.44828	3.44828	5.17241	0	3.44828	3.44828	3.44828	27.5862	8.62069	5.17241	6.89655
Sulfur metabolism	2.77778	0.925926	2.77778	4.62963	4.62963	5.55556	10.1852	4.62963	3.7037	3.7037	3.7037	28.7037	9.25926	7.40741	7.40741
Lactate dehydrogenase	27.7778	16.6667	11.1111	11.1111	0	5.55556	5.55556	11.1111	5.55556	0	0	5.55556	0	0	0
Sporulation	0.423729	0.423729	0.423729	13.1356	11.8644	13.5593	13.5593	12.2881	8.47458	13.9831	11.8644	0	0	0	0
Quorum sensing	9.09091	9.09091	9.09091	0	9.09091	9.09091	9.09091	9.09091	9.09091	9.09091	9.09091	9.09091	0	0	0

## Sheet: Fig1e
Figure 1e
	GM15	SOPF	Oligo-MM12	ASF
Cluster 8 (Size: 9)	0	3.44444	1	3.22222
Cluster 5 (Size: 156)	0.0961538	3.1859	0	0
Cluster 6 (Size: 102)	0.5	1.17647	0	0.0294118
Cluster 7 (Size: 21)	0.190476	2.33333	3.28571	0
Cluster 10 (Size: 25)	2.28	1.68	1.92	1.2
Cluster 2 (Size: 33)	3.72727	3.66667	3.30303	0
Cluster 9 (Size: 53)	3.86792	3.86792	0	0
Cluster 1 (Size: 10)	3.9	3.5	0	3.5
Cluster 3 (Size: 92)	3.33696	3.53261	2.94565	2.77174
Cluster 4 (Size: 140)	3.99286	3.93571	3.96429	3.91429

## Sheet: Fig2a
Figure 2a	* Strains I50, MD294, MD300 and JM4-15 were at the detection limit of the qPCR microfluidic assay, and thus were not detected in all samples
	** Strains MD335, MD329 and MD308 were below detection limit of the qPCR microfluidic assay
	Strain YL32, obtained from the DSMZ collection, was not detected in our SOPF colony.
	MD185	MD237	MD072	I50*	YL32	MD294*	MD300*	MD335**	MD329**	MD308**	MD006	MD040	MD207	JM4-15*	Mt1B1
F0	2.58784e+10	1.00092e+09	8.66348e+09	50377.8	2.2123e+09	0	0	0	0	0	1.19784e+07	1.71645e+07	864029	2.25817e+06	2.17199e+10
F0	7.01661e+09	1.8449e+08	1.83295e+09	21005.1	4.02834e+08	0	0	0	0	0	2.91931e+06	2.11692e+06	134284	0	5.92288e+09
F0	8.53893e+09	5.07583e+08	6.15576e+09	36924.7	1.0375e+09	0	0	0	0	0	1.79176e+07	4.45071e+06	853936	0	1.4148e+10
F0	1.45543e+10	1.183e+09	5.42418e+09	47730.5	1.33178e+09	0	0	0	0	0	1.29545e+07	3.2774e+06	317400	0	1.55895e+10
F0	1.20211e+10	6.45608e+08	3.36825e+09	1.50404e+06	1.07927e+09	0	0	0	0	0	4.25569e+07	5.94969e+06	2.31207e+06	0	1.93584e+10
F0	1.21391e+10	2.96195e+08	3.32683e+09	27083.6	7.34715e+08	0	0	0	0	0	4.5639e+06	4.50437e+06	189526	1.07055e+06	1.01125e+10
F0	1.31916e+10	6.26961e+08	4.29974e+09	34716.8	1.1362e+09	0	0	0	0	0	330283	2.84794e+06	70971.5	0	1.14177e+10
F0	9.02629e+09	2.39616e+08	3.26948e+09	10677.6	6.91111e+08	10805.8	0	0	0	0	3.74093e+06	1.62921e+06	179831	757037	9.06462e+09
F0	1.03523e+10	3.54628e+08	5.03533e+09	49680.4	1.04149e+09	0	0	0	0	0	580401	1.72985e+06	38786.8	0	3.00548e+10
F0	4.99206e+09	2.3753e+08	3.076e+09	23750.4	6.45676e+08	0	0	0	0	0	2.46171e+06	934772	148661	0	1.17237e+10
F1	2.11413e+10	2.788e+09	7.70037e+09	0	1.92112e+09	0	0	0	0	0	6.01622e+06	2.42057e+06	218257	0	3.1096e+10
F1	1.5093e+10	2.31998e+09	5.69505e+09	0	1.06942e+09	0	0	0	0	0	1.32964e+07	2.6409e+06	236381	0	4.9001e+10
F1	1.31872e+10	1.19688e+09	3.60489e+09	0	9.768e+08	0	0	0	0	0	2.61017e+06	1.67589e+06	66726.4	0	3.69369e+10
F1	4.71221e+09	4.47384e+08	1.6731e+09	0	5.22341e+08	1296.77	0	0	0	0	0	261259	0	0	9.60617e+09
F1	2.17804e+10	2.51507e+09	6.77152e+09	31120.7	1.95832e+09	0	0	0	0	0	709844	4.35867e+06	351711	0	5.41683e+10
F1	1.58771e+10	1.58584e+09	4.48601e+09	0	2.67578e+09	0	0	0	0	0	0	1.22228e+06	50771.8	0	2.29281e+10
F1	1.21649e+10	9.1788e+08	2.57149e+09	0	9.99254e+08	0	0	0	0	0	6.76133e+06	4.56004e+06	825524	0	2.2666e+10
F1	7.68783e+09	8.71742e+08	1.99674e+09	0	5.68773e+08	0	0	0	0	0	1.48427e+07	3.78838e+06	946029	0	1.44666e+10
F1	1.83663e+10	4.96751e+09	6.40874e+09	0	7.28932e+08	0	0	0	0	0	0	2.69749e+07	35431.8	0	3.84012e+10
F1	2.30759e+10	1.0482e+09	5.54374e+09	0	1.05733e+09	0	0	0	0	0	1.18804e+07	9.54554e+06	903230	0	6.33954e+10
F1	2.55693e+10	1.29933e+09	4.77987e+09	0	1.07907e+09	0	0	0	0	0	6.61936e+06	1.72786e+06	142718	0	2.51985e+10
F1	2.60156e+10	1.62786e+09	3.68418e+09	0	9.24676e+08	0	0	0	0	0	4.03454e+06	986009	67662.6	0	2.04113e+10
F1	1.37831e+10	7.91929e+08	2.21588e+09	0	2.76854e+08	0	0	0	0	0	1.63293e+06	167588	59012.3	0	4.4363e+09
F1	1.65481e+10	7.40685e+08	2.90355e+09	0	7.79671e+08	0	0	0	0	0	6.39264e+06	2.45045e+06	295672	0	3.59838e+10
F1	1.4472e+10	9.20832e+08	2.58979e+09	0	6.40185e+08	0	0	0	0	0	2.01921e+06	818279	205802	0	1.6786e+10
F1	1.57175e+10	6.85673e+08	2.19225e+09	0	4.09789e+08	0	0	0	0	0	3.01979e+06	639111	132127	0	1.66428e+10
F1	2.57075e+10	1.28208e+09	4.5547e+09	0	1.34805e+09	0	0	0	0	0	2.4379e+07	6.05256e+06	771590	0	2.60918e+10
F1	1.98264e+10	1.05831e+09	2.5007e+09	0	1.01941e+09	0	0	0	0	0	7.70384e+06	637821	206577	0	9.38712e+09
F1	2.37656e+10	8.72605e+08	3.33293e+09	0	3.44649e+08	0	0	0	0	0	789545	477585	36753.1	0	1.05419e+10
F2	1.72262e+10	1.48918e+09	3.96789e+09	0	2.83156e+09	0	0	0	0	0	1.34375e+07	1.5718e+06	388288	0	1.99335e+10
F2	1.55788e+10	1.55474e+09	4.10445e+09	0	4.28632e+09	0	0	0	0	0	1.46237e+07	2.48964e+06	384392	0	7.41675e+09
F2	1.41973e+10	1.6127e+09	4.35068e+09	0	3.34461e+09	0	0	0	0	0	2.72956e+07	1.94613e+06	693348	0	1.02977e+10
F2	1.22646e+10	1.90755e+09	3.90371e+09	0	2.64907e+09	0	0	0	0	0	3.89146e+06	474534	62135.1	1.05526e+07	7.31022e+09
F2	1.82338e+10	2.88919e+09	5.14394e+09	0	3.41087e+09	0	0	0	0	0	2.14981e+06	747547	44932.1	2.01235e+07	1.01599e+10
F2	2.06262e+10	2.89177e+09	6.67296e+09	0	3.79926e+09	0	0	0	0	0	2.96227e+07	3.65706e+06	1.40095e+06	0	1.58087e+10
F2	1.2749e+10	1.27266e+09	4.34991e+09	0	2.16691e+09	0	0	0	0	0	7.09908e+06	1.19042e+06	208855	0	1.01579e+10
F2	1.39936e+10	1.41068e+09	3.47503e+09	0	7.7877e+08	0	0	0	0	0	9.36438e+06	2.05368e+06	406983	0	1.07374e+10
F2	1.23379e+10	1.0466e+09	4.06384e+09	0	1.74323e+09	0	0	0	0	0	4.37979e+06	851004	132347	0	5.56458e+09
F2	1.4731e+10	1.69035e+09	4.35741e+09	0	2.80934e+09	0	0	0	0	0	2.00385e+06	723237	32065.3	0	1.12496e+10
F2	1.88981e+10	1.74761e+09	4.31555e+09	0	3.1775e+09	0	0	0	0	0	1.64987e+07	916790	150765	2.19341e+07	1.17965e+10
F3	1.80946e+10	1.28654e+09	1.26511e+10	0	1.51973e+09	0	0	0	0	0	2.85823e+07	1.02682e+07	830301	1.15221e+07	1.21254e+11
F3	1.83471e+10	3.14273e+09	6.16938e+09	0	1.35669e+09	0	0	0	0	0	1.98402e+07	5.65332e+06	1.37207e+06	2.12123e+07	2.07823e+10
F3	2.24377e+10	3.06808e+09	1.00332e+10	0	6.46131e+09	0	0	0	0	0	1.24822e+08	2.75839e+06	1.43728e+06	5.21334e+07	2.48656e+10
F3	1.60346e+10	1.42585e+09	7.48178e+09	0	6.09618e+09	0	0	0	0	0	1.81298e+07	6.63757e+06	641892	3.15986e+07	2.58631e+10
F3	2.8618e+10	2.86868e+09	1.19399e+10	0	6.86076e+09	0	0	0	0	0	7.22297e+07	8.2146e+06	3.25377e+06	3.38296e+07	3.01202e+10
F3	1.8542e+10	2.82875e+09	7.16589e+09	0	4.0912e+09	0	0	0	0	0	3.95941e+07	5.939e+06	1.21771e+06	1.913e+07	1.81577e+10
F3	2.35561e+10	8.22841e+08	7.90815e+09	0	6.0743e+09	0	0	0	0	0	9.27192e+06	4.27872e+06	452707	4.31535e+06	2.00995e+10
F3	2.00764e+10	1.58031e+09	8.33052e+09	0	2.84831e+09	0	0	0	0	0	3.18692e+07	4.61606e+06	1.26122e+06	2.51417e+07	2.55108e+10
F3	1.90989e+10	5.81526e+09	1.13311e+10	0	6.70974e+09	0	0	0	0	0	2.39085e+07	7.64138e+06	559669	2.52354e+07	1.63742e+10
F4	6.06002e+10	7.35376e+09	1.52991e+10	0	3.53037e+09	0	0	0	0	0	1.07023e+09	3.89374e+07	5.50912e+07	6.01497e+07	1.56136e+11
F4	9.05691e+09	8.72133e+08	3.29419e+09	0	5.90193e+08	0	0	0	0	0	1.37682e+07	3.289e+06	1.32775e+06	6.067e+06	2.37452e+10
F4	1.20127e+10	1.45076e+09	4.31397e+09	0	6.01366e+08	0	0	0	0	0	2.09897e+07	4.89624e+06	1.34394e+06	0	2.45468e+10
F4	2.58405e+09	2.42263e+08	6.7115e+08	0	2.30237e+08	0	0	0	0	0	4.68619e+06	735445	295107	0	5.54586e+09
F4	1.37187e+10	1.46976e+09	4.91183e+09	0	6.03608e+08	0	0	0	0	0	2.34859e+07	2.88285e+06	2.16946e+06	8.19594e+06	3.41207e+10
F4	1.34015e+10	1.42899e+09	4.75036e+09	0	5.17715e+08	0	114639	0	0	0	2.9633e+07	3.03308e+06	1.36509e+06	7.34362e+06	1.92881e+10
F4	1.16997e+10	1.52536e+09	4.32869e+09	0	4.74212e+08	0	0	0	0	0	4.38038e+07	2.57681e+06	2.16408e+06	5.12793e+06	2.23373e+10
F4	8.30728e+09	7.71643e+08	2.79845e+09	0	4.43235e+08	0	0	0	0	0	1.7745e+07	3.61845e+06	1.21255e+06	5.35976e+06	2.03595e+10
F5	1.07109e+10	9.23653e+08	2.33086e+09	0	1.85616e+09	0	0	0	0	0	8.55232e+07	4.99626e+06	3.47286e+06	3.21211e+07	1.07071e+10
F5	3.12249e+10	4.09282e+09	6.30648e+09	0	2.43195e+09	0	0	0	0	0	1.19067e+08	5.38387e+06	5.33187e+06	4.26243e+07	2.37665e+10
F5	1.75588e+10	1.96617e+09	2.58132e+09	0	7.2869e+08	0	0	0	0	0	3.13168e+07	1.07978e+06	1.36415e+06	2.15351e+07	8.12524e+09
F5	2.88458e+10	4.04165e+09	5.21971e+09	0	1.51659e+09	0	0	0	0	0	2.46242e+07	999842	1.44426e+06	4.8107e+07	1.13143e+10
F5	8.00536e+10	9.05914e+09	1.5659e+10	0	3.81023e+09	0	0	0	0	0	8.2783e+07	1.90428e+07	3.13614e+06	1.41715e+08	3.33355e+10
F5	2.31124e+10	2.40075e+09	4.17123e+09	0	1.02529e+09	0	155664	0	0	0	1.94451e+07	4.64852e+06	1.2436e+06	3.11679e+07	1.45352e+10
F5	3.67465e+10	3.77066e+09	5.11284e+09	0	8.87034e+08	0	0	0	0	0	4.15519e+07	1.10185e+07	1.60883e+06	3.83019e+07	1.18332e+10
F5	1.55445e+10	1.97263e+09	2.72039e+09	0	7.13129e+08	0	0	0	0	0	1.45442e+07	2.32455e+06	581012	2.0903e+07	6.01819e+09
F6	4.22273e+10	3.29485e+09	5.32481e+09	0	1.17499e+09	0	0	0	0	0	2.34532e+07	2.2133e+06	1.98555e+06	3.71031e+07	1.87098e+10
F6	2.08832e+10	1.30999e+09	2.33268e+09	0	5.19564e+08	0	0	0	0	0	1.73671e+07	1.03554e+06	801156	1.59149e+07	7.66614e+09
F6	7.2989e+10	1.77055e+09	9.43591e+09	63622.3	2.80586e+09	0	264421	0	0	0	4.45078e+07	1.32119e+07	3.62426e+06	5.82021e+07	1.62837e+10
F6	4.06984e+10	2.34588e+09	4.59773e+09	0	1.58459e+09	0	0	0	0	0	5.31359e+07	4.62337e+06	2.91314e+06	4.79913e+07	2.14616e+10
F6	3.29105e+10	1.89076e+09	4.03203e+09	0	9.85017e+08	0	0	0	0	0	6.12518e+07	3.96429e+06	2.69874e+06	2.77978e+07	1.92608e+10
F6	9.02345e+10	5.24906e+09	1.24509e+10	0	6.41094e+09	0	0	0	0	0	2.04145e+08	1.89861e+07	1.08139e+07	1.07189e+08	7.46535e+10
F6	1.95171e+10	1.35587e+09	2.91412e+09	0	6.25138e+08	0	0	0	0	0	2.61544e+07	2.32912e+06	1.33894e+06	2.10566e+07	1.61597e+10
F6	4.64001e+10	1.78577e+09	6.98179e+09	0	1.00725e+09	0	0	0	0	0	4.74823e+07	1.06974e+07	3.03375e+06	4.44693e+07	5.34734e+10
F6	1.06855e+10	7.33128e+08	1.52038e+09	36441.2	5.80654e+08	0	0	0	0	0	2.59119e+07	1.10252e+06	2.25667e+06	1.74881e+07	2.18283e+10
F6	1.62118e+10	1.12317e+09	2.29158e+09	0	9.79171e+08	0	0	0	0	0	2.94141e+07	2.38603e+06	1.98283e+06	2.0675e+07	1.28123e+10
F6	1.47701e+10	1.75424e+09	2.71131e+09	0	1.21454e+09	0	0	0	0	0	1.97001e+07	2.03277e+06	1.337e+06	2.85741e+07	2.15913e+10
F6	1.59158e+10	1.5414e+09	2.62748e+09	0	1.13713e+09	0	0	0	0	0	2.8306e+07	3.06503e+06	2.03905e+06	2.63824e+07	1.90228e+10
F6	2.37985e+10	2.01412e+09	3.53832e+09	0	8.11528e+08	0	0	0	0	0	4.25274e+07	3.78064e+06	2.38519e+06	2.67953e+07	2.50406e+10
F6	1.3241e+10	1.12386e+09	2.23831e+09	0	4.98888e+08	0	0	0	0	0	1.96202e+07	1.69895e+06	1.35835e+06	2.02304e+07	1.04726e+10
F6	3.32802e+10	3.07927e+09	5.82787e+09	167202	1.44214e+09	0	0	0	0	0	7.57037e+07	8.20521e+06	5.08849e+06	5.86669e+07	2.92718e+10
F7	1.42066e+10	1.52269e+09	2.96758e+09	0	3.74345e+08	0	0	0	0	0	1.39147e+07	2.91989e+06	1.12545e+06	2.68338e+07	8.48609e+09
F7	1.90152e+10	3.48748e+09	4.82598e+09	0	5.30012e+08	0	0	0	0	0	1.51318e+07	1.03938e+06	1.5433e+06	5.42674e+07	1.3041e+10
F7	1.01486e+10	9.90243e+08	2.05943e+09	0	2.7748e+08	0	0	0	0	0	9.29535e+06	1.22423e+06	633002	1.06912e+07	9.90465e+09
F7	1.9427e+10	2.38596e+09	4.84262e+09	0	5.12652e+08	0	0	0	0	0	2.14315e+07	2.46197e+06	1.96176e+06	2.50774e+07	2.29112e+10
F7	1.1837e+10	8.17778e+08	1.99913e+09	0	4.68178e+08	0	0	0	0	0	2.27621e+07	1.79168e+06	1.42802e+06	1.87305e+07	7.71484e+09
F7	2.0566e+10	1.5856e+09	3.46249e+09	0	4.63553e+08	0	0	0	0	0	2.04766e+07	3.09437e+06	2.06702e+06	2.83642e+07	1.09185e+10
F8	1.66142e+10	8.83542e+08	2.80557e+09	0	3.80913e+08	0	0	0	0	0	7.4039e+06	2.20904e+06	507229	1.03172e+07	9.41274e+09
F8	8.08396e+08	3.09043e+07	1.53321e+08	0	3.29576e+07	0	0	0	0	0	778604	87221.9	18275.2	615457	4.27168e+08
F8	1.96914e+10	7.48198e+08	3.5323e+09	0	9.01539e+08	0	0	0	0	0	1.20516e+07	1.67664e+06	924551	852060	1.61e+10
F8	9.11589e+09	7.40633e+08	1.70992e+09	0	3.78167e+08	0	0	0	0	0	1.04972e+07	1.04349e+06	587866	7.28441e+06	1.03066e+10
F8	8.53561e+10	7.07736e+09	2.12632e+10	0	4.08137e+09	0	313828	0	0	0	8.01825e+07	2.23011e+07	6.8205e+06	2.07399e+08	8.08948e+10
F8	2.6833e+10	2.41339e+09	5.39988e+09	0	8.63653e+08	0	0	0	0	0	1.76667e+07	1.27316e+06	1.03742e+06	4.32402e+07	7.94355e+09
F8	2.06069e+10	6.47952e+09	8.1109e+09	0	1.08269e+09	0	0	0	0	0	2.88934e+07	1.98433e+06	3.26184e+06	6.58171e+07	2.3326e+10
F8	1.47014e+10	3.82031e+09	6.0471e+09	0	1.23283e+09	0	0	0	0	0	4.04998e+07	6.10647e+06	2.85901e+06	3.33516e+07	2.61818e+10
F8	7.52423e+09	3.92352e+09	3.51888e+09	0	4.84528e+08	0	0	0	0	0	1.31341e+07	1.13875e+06	973484	3.50931e+07	1.49979e+10
F8	2.21099e+10	3.72906e+09	4.65952e+09	0	5.38223e+08	0	0	0	0	0	5.06994e+07	4.8303e+06	3.13628e+06	3.75243e+07	1.13616e+10
F8	1.38838e+10	2.1295e+09	3.68299e+09	0	8.62826e+08	0	0	0	0	0	7.81223e+06	898360	752599	2.2617e+07	9.70617e+09
F8	1.19499e+10	2.46885e+09	3.08713e+09	0	5.64944e+08	0	0	0	0	0	1.61969e+07	3.21226e+06	1.34851e+06	2.31359e+07	2.00445e+10
F8	2.65963e+10	4.58495e+09	7.59617e+09	0	2.45008e+09	0	0	0	0	0	1.16623e+08	7.02983e+06	5.16778e+06	9.46636e+07	4.00958e+10
F8	1.40112e+10	2.31245e+09	4.47384e+09	0	4.5205e+08	0	0	0	0	0	1.49035e+07	3.49664e+06	858933	1.87675e+07	2.56096e+10
F8	7.33315e+09	1.14262e+09	1.67213e+09	0	2.51378e+08	0	0	0	0	0	1.24775e+07	1.11618e+06	896873	2.14565e+07	9.30133e+09
F9	1.70666e+10	3.65467e+09	3.54237e+09	0	3.31503e+08	0	0	0	0	0	3.29346e+07	1.1812e+07	2.01484e+06	1.46854e+07	7.20746e+09
F9	4.29255e+09	9.06882e+08	7.24678e+08	0	1.21495e+08	3475.57	0	0	0	0	7.89185e+06	1.45641e+06	413024	8.34439e+06	2.65532e+09
F9	1.62564e+10	2.63773e+09	3.51099e+09	0	4.57828e+08	7987.89	240084	0	0	0	6.30762e+07	7.92724e+06	4.325e+06	1.95813e+07	2.08929e+10
F9	1.32997e+10	1.98041e+09	2.976e+09	0	4.68818e+08	10637.2	0	0	0	0	2.41322e+07	5.65793e+06	1.35996e+06	1.5492e+07	6.54499e+09
F9	3.20286e+10	7.80123e+09	8.68264e+09	0	1.65431e+09	45529.2	0	0	0	0	2.50144e+07	6.83978e+06	921553	5.38841e+07	1.98034e+10
F9	3.47833e+10	8.53771e+09	1.07835e+10	0	1.52915e+09	0	0	0	0	0	2.12536e+07	7.89359e+06	900675	9.52108e+07	1.75828e+10
F9	1.82432e+10	2.44221e+09	3.35159e+09	0	4.12908e+08	0	0	0	0	0	8.89471e+06	1.13622e+06	1.64211e+06	4.25866e+07	5.80065e+09
F9	9.34829e+09	8.17559e+08	1.34574e+09	0	2.49079e+08	7878.29	0	0	0	0	1.88197e+07	4.58386e+06	4.07269e+06	1.30808e+07	5.43885e+09
F9	2.14967e+10	2.22696e+09	3.36959e+09	0	7.03732e+08	5865.71	0	0	0	0	3.56767e+07	9.54986e+06	3.28869e+06	4.43039e+07	1.42582e+10
F9	3.07907e+10	2.23335e+09	3.76395e+09	0	8.39524e+08	0	0	0	0	0	5.8542e+07	1.42282e+07	1.18848e+07	4.26181e+07	1.15364e+10
F9	9.28697e+09	1.08138e+09	1.36624e+09	0	5.31223e+08	0	0	0	0	0	1.87022e+07	3.79541e+06	3.33572e+06	1.21195e+07	6.18355e+09
F9	2.09568e+10	1.8481e+09	3.66585e+09	0	7.48648e+08	0	0	0	0	0	1.16877e+07	1.11157e+07	1.33846e+06	5.95425e+07	6.56692e+09
F9	1.08213e+10	1.10793e+09	1.83188e+09	0	4.50535e+08	0	0	0	0	0	1.81033e+07	4.87972e+06	1.77696e+06	2.17812e+07	6.31211e+09
F9	2.15024e+10	2.65281e+09	3.27349e+09	0	5.67933e+08	7772.63	0	0	0	0	4.24479e+07	1.0635e+07	2.9803e+06	1.13354e+07	1.32848e+10
F9	2.18155e+10	3.05442e+09	2.15542e+09	0	7.88233e+08	0	0	0	0	0	1.768e+07	1.78036e+06	1.66072e+06	783121	8.36276e+09
F9	4.16343e+10	1.09875e+10	1.48368e+10	0	4.12336e+09	0	0	0	0	0	4.02733e+07	1.0211e+07	1.88953e+06	0	5.12701e+10
F9	2.04333e+10	4.16463e+09	6.82423e+09	0	6.13342e+08	0	0	0	0	0	1.54493e+07	7.49949e+06	636699	3.03533e+06	2.97487e+10
F9	1.09466e+10	1.37049e+09	2.71749e+09	0	3.46857e+08	1002.1	0	0	0	0	3.48258e+07	6.97604e+06	2.21277e+06	1.82102e+07	8.56864e+09
F9	1.34346e+10	1.19776e+09	2.32463e+09	0	1.1086e+09	0	0	0	0	0	3.26607e+07	8.85935e+06	1.83612e+06	5.29727e+07	8.43041e+09
F9	2.01425e+10	1.48988e+09	3.9935e+09	0	1.03181e+09	0	0	0	0	0	2.86303e+07	6.39209e+06	1.82031e+06	4.92813e+07	1.30227e+10
F9	1.6861e+10	1.26203e+09	3.95869e+09	0	9.58052e+08	0	0	0	0	0	3.64769e+07	5.37508e+06	1.52506e+06	4.89015e+07	1.47723e+10
F9	2.11625e+10	2.35668e+09	4.68981e+09	0	1.63709e+09	0	0	0	0	0	1.355e+07	4.55515e+06	1.19499e+06	6.44863e+07	1.80733e+10
SOPF (control run F0)	9.9807e+08	4.57027e+08	6.91949e+07	13211.3	0	5.9736e+06	2.71556e+06	4.79598e+07	5.16108e+07	2.54572e+08	3.43376e+07	217452	816096	2.25291e+08	2.16412e+09
SOPF (control run F1)	8.33575e+08	3.53302e+08	4.84847e+07	8816.49	0	5.23397e+06	2.28893e+06	3.6107e+07	7.01276e+07	1.89328e+08	2.61762e+07	152469	538107	1.76382e+08	1.63242e+09
SOPF (control run F2)	7.52164e+08	3.38938e+08	5.28788e+07	17825	0	4.74044e+06	2.09886e+06	3.62218e+07	4.35207e+07	1.85484e+08	2.58685e+07	150654	601031	1.71712e+08	1.55887e+09
SOPF (control run F3)	8.02567e+08	3.42258e+08	5.35821e+07	0	0	5.01298e+06	2.26846e+06	4.25483e+07	4.35207e+07	1.95988e+08	2.84775e+07	172577	646314	1.69225e+08	1.72169e+09
SOPF (control run F4-F9)	9.1731e+08	3.97137e+08	6.19338e+07	19769	0	5.2855e+06	2.79568e+06	4.75648e+07	6.77481e+07	2.29461e+08	3.17895e+07	222001	782296	2.02723e+08	1.93335e+09

## Sheet: Fig2b
Figure 2b	* Strains I50, MD294, MD300 and JM4-15 were at the detection limit of the qPCR microfluidic assay, and thus were not detected in all samples
	** Strains MD335, MD329 and MD308 were below detection limit of the qPCR microfluidic assay
	Strain YL32, obtained from the DSMZ collection, was not detected in our SOPF colony.
	MD185	MD237	MD072	I50*	YL32	MD294*	MD300*	MD335**	MD329**	MD308**	MD006	MD040	MD207	JM4-15*	Mt1B1
2 months	2.41648e+10	4.5347e+09	8.45901e+09	0	1.71485e+09	0	0	0	0	0	9.72076e+07	1.05623e+07	5.57142e+06	0	5.39759e+10
2 months	1.70999e+10	2.71088e+09	5.05146e+09	0	1.04303e+09	0	0	0	0	0	1.70976e+07	6.06179e+06	669670	2.90604e+06	5.15105e+10
2 months	4.14488e+10	4.40775e+09	1.00006e+10	0	3.83382e+09	0	0	0	0	0	5.10436e+07	2.35646e+07	2.16588e+06	0	8.13096e+10
2 months	2.10196e+10	1.00435e+09	6.34551e+09	0	3.1802e+09	1296.77	0	0	0	0	0	2.84376e+06	20484.5	0	3.49445e+10
2 months	3.0863e+10	3.42895e+09	8.30928e+09	31120.7	3.41918e+09	0	0	0	0	0	783937	9.30164e+06	303822	0	6.55432e+10
2 months	2.34635e+10	1.83963e+09	6.88405e+09	0	3.21593e+09	0	0	0	0	0	1.14805e+06	4.61769e+06	43396.9	0	4.53619e+10
2 months	1.42307e+10	9.9263e+08	4.34853e+09	0	1.60702e+09	0	0	0	0	0	5.28031e+06	3.95241e+06	494597	0	3.56329e+10
2 months	1.4527e+10	1.34985e+09	3.81917e+09	0	5.49468e+08	0	0	0	0	0	1.68538e+07	3.60743e+06	952769	0	1.51125e+10
2 months	2.11474e+10	5.513e+09	7.01228e+09	0	2.02382e+09	0	0	0	0	0	0	1.53888e+07	33467	0	6.71567e+10
3 months	6.80067e+09	1.26826e+09	3.1959e+09	0	8.876e+08	0	0	0	0	0	2.50631e+07	3.68127e+06	653828	0	1.91892e+10
3 months	7.71103e+09	1.40281e+09	2.53468e+09	0	6.11909e+08	0	0	0	0	0	5.82992e+07	5.0253e+06	908488	0	1.60827e+10
3 months	7.61121e+09	1.46211e+09	2.20993e+09	0	4.76413e+08	0	0	0	0	0	4.09638e+07	3.60764e+06	683292	0	8.54088e+09
3 months	8.24435e+09	7.88328e+08	1.47852e+09	0	7.54583e+08	0	0	0	0	0	0	2.19191e+06	33694.9	0	6.75899e+09
3 months	1.26199e+10	2.36765e+09	4.59645e+09	0	1.37626e+09	0	0	0	0	0	0	6.522e+06	467480	0	3.81648e+10
3 months	3.77688e+09	4.34355e+08	1.03982e+09	0	1.61165e+08	0	0	0	0	0	0	1.41902e+06	51931.2	0	5.81675e+09
3 months	1.32184e+10	1.23176e+09	3.54218e+09	0	2.25416e+08	0	0	0	0	0	5.47636e+07	1.04369e+07	1.67481e+06	0	1.01422e+10
3 months	1.9657e+10	6.04307e+09	9.33971e+09	0	1.39606e+09	0	0	0	0	0	3.25708e+07	3.41565e+07	673245	0	2.78767e+10
3 months	1.87664e+10	5.88633e+09	1.04146e+10	0	2.25205e+09	0	0	0	0	0	1.29332e+06	9.2165e+06	166414	3.2943e+07	4.62751e+10
4 months	9.32064e+09	5.29845e+08	2.76793e+09	0	5.69065e+08	0	0	0	0	0	2.30623e+07	3.54208e+06	346513	0	9.96471e+09
4 months	3.37217e+10	3.57097e+09	1.13277e+10	0	1.20055e+09	0	0	0	0	0	4.85432e+07	7.98491e+06	1.37729e+06	0	3.47416e+10
4 months	2.70098e+09	3.05924e+08	9.56736e+08	0	1.36781e+08	0	0	0	0	0	5.23911e+06	2.06808e+06	194292	0	5.72269e+09
4 months	3.64573e+10	5.32322e+09	1.43492e+10	0	3.38375e+09	0	0	0	0	0	1.23569e+06	1.44528e+07	7904.87	0	4.04646e+10
4 months	1.56014e+10	4.95798e+09	6.92929e+09	101092	9.0142e+08	0	0	0	0	0	802269	1.91309e+07	943786	0	3.51125e+10
4 months	1.89781e+10	4.30405e+09	7.78066e+09	0	2.42804e+09	0	0	0	0	0	1.28458e+06	4.4748e+07	122317	0	3.83949e+10
4 months	1.14038e+10	2.5272e+09	5.82255e+09	0	1.25108e+09	0	0	0	0	0	2.00814e+07	3.35129e+06	345772	0	2.6688e+10
4 months	9.27463e+09	2.74299e+09	5.88398e+09	0	8.04743e+08	0	0	0	0	0	1.47763e+07	3.24406e+06	547901	0	2.17007e+10
4 months	1.82036e+10	4.05855e+09	9.3985e+09	0	1.03379e+09	0	0	0	0	0	0	2.06735e+06	0	2.65364e+07	7.47267e+10
6 months	1.22439e+10	1.87561e+09	5.27399e+09	0	7.35196e+08	0	0	0	0	0	1.63578e+07	1.20005e+07	1.02903e+06	6.21363e+06	2.82292e+10
6 months	1.41338e+10	2.52354e+09	3.96738e+09	0	2.7312e+08	0	0	0	0	0	9.72323e+06	2.04658e+07	1.18434e+06	7.62836e+06	3.55048e+10
6 months	2.51261e+10	5.355e+09	8.04828e+09	0	7.25222e+08	0	0	0	0	0	4.88958e+07	5.76491e+07	2.51784e+06	1.3211e+07	4.81765e+10
6 months	1.69171e+10	3.76005e+09	5.08674e+09	0	9.21042e+08	0	0	0	0	0	1.00099e+07	1.42141e+07	672339	1.77256e+07	1.39547e+10
6 months	1.96287e+10	5.30877e+09	7.13474e+09	0	1.42647e+09	0	0	0	0	0	3.25799e+07	4.10386e+07	894690	0	3.5985e+10
6 months	2.09162e+10	5.29233e+09	1.12312e+10	0	1.45541e+09	0	0	0	0	0	7.26836e+07	5.08512e+07	1.7466e+06	2.993e+07	4.70742e+10
6 months	1.50359e+10	3.49551e+09	7.90298e+09	0	1.94762e+09	0	0	0	0	0	6.38754e+07	1.19335e+07	2.6273e+06	1.18641e+07	3.10421e+10
6 months	1.45184e+10	2.82478e+09	5.46876e+09	0	1.46971e+09	0	0	0	0	0	5.4128e+07	2.38972e+07	2.08874e+06	1.4846e+07	2.51617e+10
6 months	2.2015e+10	6.1913e+09	9.91063e+09	0	1.83082e+09	0	0	0	0	0	2.3651e+07	8.73632e+06	233713	3.27552e+07	6.35154e+10
12 months	2.25364e+10	3.80925e+09	7.16113e+09	0	1.73723e+09	0	98428.3	0	0	0	8.75489e+07	3.24492e+07	4.31236e+06	2.78037e+07	4.85595e+10
12 months	1.14802e+10	2.47266e+09	2.91145e+09	0	8.63276e+08	0	0	0	0	0	3.65368e+07	2.06919e+07	2.18922e+06	1.47966e+07	2.54799e+10
12 months	1.41212e+10	5.90812e+09	6.47004e+09	0	1.08613e+09	0	0	0	0	0	7.35033e+07	5.74895e+07	4.87903e+06	3.01191e+07	2.20328e+10
12 months	8.0619e+09	1.54762e+09	3.39845e+09	0	4.83957e+08	0	0	0	0	0	1.33105e+07	9.13819e+06	864662	9.05497e+06	1.10261e+10
12 months	4.10137e+10	1.51716e+10	2.71419e+10	0	2.1179e+09	0	0	0	0	0	1.58226e+08	5.34747e+07	6.54003e+06	8.33271e+07	9.03824e+10
12 months	9.60209e+09	3.64775e+09	8.80121e+09	0	5.42003e+08	0	0	0	0	0	3.07494e+07	3.30013e+06	1.55463e+06	1.16416e+07	2.67089e+10
12 months	1.23816e+10	3.29387e+09	4.88183e+09	0	9.28062e+08	0	0	0	0	0	2.96916e+07	6.65059e+06	657330	2.23412e+07	1.14651e+10
SOPF (control run 1)	9.05965e+08	4.03592e+08	7.17588e+07	0	0	5.43655e+06	2.69658e+06	5.22845e+07	5.12021e+07	2.46347e+08	3.1304e+07	238910	886808	2.13924e+08	2.00071e+09
SOPF (control run 2)	8.4198e+08	3.47651e+08	5.84401e+07	0	0	4.84461e+06	2.72184e+06	4.61346e+07	5.04723e+07	2.14898e+08	2.9377e+07	188108	758198	1.93155e+08	1.82415e+09

## Sheet: Fig2c
Figure 2c	* Strains I50, MD294, MD300 and JM4-15 were at the detection limit of the qPCR microfluidic assay, and thus were not detected in all samples
	** Strains MD335, MD329 and MD308 were below detection limit of the qPCR microfluidic assay
	Strain YL32, obtained from the DSMZ collection, was not detected in our SOPF colony.
	MD185	MD237	MD072	I50*	YL32	MD294*	MD300*	MD335**	MD329**	MD308**	MD006	MD040	MD207	JM4-15*	Mt1B1
BD_8 weeks	2.71883e+10	6.28141e+09	9.21764e+09	0	1.50859e+09	0	0	0	0	0	1.88399e+08	1.8704e+07	1.09246e+07	0	7.68558e+10
BD_8 weeks	1.91067e+10	3.10179e+09	4.40788e+09	0	1.01664e+09	0	0	0	0	0	2.08988e+07	9.48268e+06	1.10296e+06	2.90604e+06	5.40199e+10
BD_8 weeks	6.97104e+10	7.61862e+09	1.63963e+10	0	6.69085e+09	0	0	0	0	0	9.9477e+07	4.54533e+07	4.26502e+06	0	1.25682e+11
BD_8 weeks	3.73271e+10	1.56131e+09	1.10179e+10	0	5.83806e+09	0	0	0	0	0	0	5.42626e+06	20484.5	0	6.02829e+10
BD_8 weeks	3.99455e+10	4.34283e+09	9.84704e+09	0	4.88003e+09	0	0	0	0	0	858030	1.42446e+07	255934	0	7.69181e+10
BD_8 weeks	3.10498e+10	2.09341e+09	9.28209e+09	0	3.75608e+09	0	0	0	0	0	1.14805e+06	8.01311e+06	36022	0	6.77957e+10
BD_8 weeks	1.62966e+10	1.06738e+09	6.12557e+09	0	2.21478e+09	0	0	0	0	0	3.7993e+06	3.34478e+06	163670	0	4.85998e+10
BD_8 weeks	2.13663e+10	1.82795e+09	5.64161e+09	0	5.30163e+08	0	0	0	0	0	1.88649e+07	3.42647e+06	959510	0	1.57583e+10
BD_8 weeks	2.39286e+10	6.05849e+09	7.61581e+09	0	3.31871e+09	0	0	0	0	0	0	3.80264e+06	31502.1	0	9.59121e+10
AD_8 weeks	2.32262e+10	3.12999e+09	1.20456e+10	0	5.42687e+09	0	0	0	0	0	2.23902e+08	1.36436e+08	1.09521e+07	0	2.49429e+11
AD_8 weeks	4.02935e+10	9.54356e+09	1.47746e+10	0	4.26602e+09	0	0	0	0	0	6.99581e+07	9.5998e+07	2.03378e+06	0	6.47271e+10
AD_8 weeks	4.11988e+10	1.01319e+10	1.54798e+10	0	2.26158e+09	0	0	0	0	0	5.3912e+07	2.19985e+07	2.83794e+06	0	9.85337e+10
AD_8 weeks	4.34734e+10	6.26175e+09	1.11376e+10	0	2.81506e+09	0	0	0	0	0	1.59455e+07	2.52917e+07	325179	0	7.32816e+10
AD_8 weeks	2.48973e+10	3.26873e+09	6.31545e+09	0	1.80583e+09	0	0	0	0	0	1.3336e+07	2.34169e+06	207392	2.14467e+07	3.78577e+10
AD_8 weeks	2.14352e+10	2.62896e+09	7.41241e+09	0	2.69136e+09	0	0	0	0	0	2.63311e+06	1.59364e+06	23164.7	1.56713e+07	2.34096e+10
AD_8 weeks	4.21032e+10	5.3972e+09	1.22278e+10	0	6.3384e+09	0	0	0	0	0	1.03603e+07	2.86098e+06	256921	3.82571e+07	4.88973e+10
AD_8 weeks	4.72642e+10	5.40326e+09	1.0574e+10	0	6.38301e+09	0	0	0	0	0	4.36971e+07	5.28528e+06	1.49892e+06	4.85736e+07	4.9974e+10
AD_8 weeks	4.35822e+10	7.89644e+09	1.70449e+10	0	3.10833e+09	0	0	0	0	0	1.48809e+06	4.88179e+06	35693.4	0	6.32036e+10
AD_8 weeks	2.16213e+10	2.54085e+09	7.52213e+09	0	1.24207e+09	0	0	0	0	0	5.68397e+06	1.91398e+06	33295.8	0	4.06175e+10
AD_8 weeks	1.91054e+10	1.86597e+09	6.99902e+09	0	4.55519e+09	0	0	0	0	0	2.75067e+06	2.19551e+06	71871.3	0	3.144e+10
AD_8 weeks	2.08009e+10	3.19943e+09	7.20184e+09	0	2.23992e+09	0	0	0	0	0	704340	1.33515e+06	13841.6	0	4.56772e+10
AD_8 weeks	1.07084e+10	1.36746e+09	1.95798e+09	0	4.84858e+08	0	0	0	0	0	7.45866e+06	2.39035e+06	660397	0	1.77286e+10
AD_8 weeks	2.4581e+10	3.4673e+09	8.54364e+09	0	2.61758e+09	0	0	0	0	0	1.58321e+07	2.69148e+06	741122	0	6.48521e+10
AD_8 weeks	5.92262e+10	3.98341e+09	1.64126e+10	0	7.57512e+09	0	0	0	0	0	5.29572e+08	8.71164e+07	4.64734e+07	0	1.50785e+11
AD_8 weeks	2.36164e+10	4.23432e+09	7.9722e+09	0	2.68973e+09	0	0	0	0	0	5.38117e+07	1.01514e+07	1.67063e+06	0	9.60646e+10
AD_8 weeks	1.2543e+10	2.28979e+09	3.79082e+09	0	1.22887e+09	0	0	0	0	0	718288	884844	16883	0	3.99649e+10
AD_8 weeks	1.88116e+10	2.3679e+09	7.92048e+09	0	2.74745e+09	0	0	0	0	0	1.27867e+06	5.39291e+06	19473.9	0	5.65922e+10
BD_10 weeks	2.11413e+10	2.788e+09	7.70037e+09	0	1.92112e+09	0	0	0	0	0	6.01622e+06	2.42057e+06	218257	0	3.1096e+10
BD_10 weeks	1.5093e+10	2.31998e+09	5.69505e+09	0	1.06942e+09	0	0	0	0	0	1.32964e+07	2.6409e+06	236381	0	4.9001e+10
BD_10 weeks	1.31872e+10	1.19688e+09	3.60489e+09	0	9.768e+08	0	0	0	0	0	2.61017e+06	1.67589e+06	66726.4	0	3.69369e+10
BD_10 weeks	4.71221e+09	4.47384e+08	1.6731e+09	0	5.22341e+08	1296.77	0	0	0	0	0	261259	0	0	9.60617e+09
BD_10 weeks	2.17804e+10	2.51507e+09	6.77152e+09	31120.7	1.95832e+09	0	0	0	0	0	709844	4.35867e+06	351711	0	5.41683e+10
BD_10 weeks	1.58771e+10	1.58584e+09	4.48601e+09	0	2.67578e+09	0	0	0	0	0	0	1.22228e+06	50771.8	0	2.29281e+10
BD_10 weeks	1.21649e+10	9.1788e+08	2.57149e+09	0	9.99254e+08	0	0	0	0	0	6.76133e+06	4.56004e+06	825524	0	2.2666e+10
BD_10 weeks	7.68783e+09	8.71742e+08	1.99674e+09	0	5.68773e+08	0	0	0	0	0	1.48427e+07	3.78838e+06	946029	0	1.44666e+10
BD_10 weeks	1.83663e+10	4.96751e+09	6.40874e+09	0	7.28932e+08	0	0	0	0	0	0	2.69749e+07	35431.8	0	3.84012e+10
AD_10 weeks	2.6901e+10	3.90307e+09	5.19608e+09	0	5.34401e+09	0	0	0	0	0	2.972e+07	1.23264e+07	7.44182e+06	0	9.20968e+10
AD_10 weeks	2.32951e+10	3.27076e+09	4.52645e+09	0	2.85965e+09	0	0	0	0	0	1.89071e+07	2.8436e+06	1.29384e+06	0	9.25945e+10
AD_10 weeks	3.20398e+10	3.56904e+09	5.00483e+09	0	3.57006e+09	0	0	0	0	0	7.33457e+07	9.91792e+06	3.34044e+06	0	1.13587e+11
AD_10 weeks	8.36098e+09	1.49875e+09	1.26366e+09	0	5.77003e+08	0	0	0	0	0	4.79229e+07	2.08244e+06	1.32487e+06	0	1.04383e+10
AD_10 weeks	8.80654e+09	5.59197e+08	1.10808e+09	0	8.18125e+08	0	0	0	0	0	3.54951e+07	1.10017e+06	398294	7.04035e+06	1.15028e+10
AD_10 weeks	1.60115e+10	1.05054e+09	2.7896e+09	0	1.02647e+09	0	0	0	0	0	4.94941e+07	2.43533e+06	935771	9.57527e+06	2.43652e+10
AD_10 weeks	9.42489e+09	4.80855e+08	9.75136e+08	0	3.73839e+08	0	0	0	0	0	2.54551e+07	1.20909e+06	548052	2.90933e+06	8.53411e+09
AD_10 weeks	1.36204e+10	7.58342e+08	1.57782e+09	0	4.59808e+08	0	0	0	0	0	3.8778e+07	1.5805e+06	427843	3.236e+06	1.33705e+10
AD_10 weeks	7.49511e+09	5.30403e+08	1.10972e+09	0	4.19799e+08	0	0	0	0	0	812373	346476	40132.4	145245	8.04453e+09
AD_10 weeks	9.20373e+09	8.54485e+08	1.34979e+09	0	3.80095e+08	0	0	0	0	0	4.46286e+06	1.01279e+06	1.58169e+06	0	1.52904e+10
AD_10 weeks	2.42694e+10	1.06721e+09	4.21035e+09	0	6.01738e+08	0	0	0	0	0	5.79341e+06	996739	1.23317e+06	308673	2.06323e+10
AD_10 weeks	1.28855e+10	8.70657e+08	1.61778e+09	0	1.73905e+09	0	0	0	0	0	985731	2.89401e+06	1.35708e+06	289398	2.48612e+10
AD_10 weeks	6.61443e+09	6.06514e+08	6.43618e+08	0	6.42421e+08	0	0	0	0	0	5.09409e+07	4.05343e+06	1.17367e+06	0	1.06186e+10
AD_10 weeks	2.1087e+10	1.3996e+09	2.18008e+09	0	1.85975e+09	0	0	0	0	0	1.11245e+08	7.63202e+06	1.70014e+06	0	2.30488e+10
AD_10 weeks	1.86985e+10	9.26319e+08	2.01282e+09	0	2.5322e+09	0	0	0	0	0	1.41025e+08	7.79106e+06	2.45331e+06	0	5.31474e+10
AD_10 weeks	2.49834e+10	2.45653e+09	3.4792e+09	0	4.9765e+08	0	0	0	0	0	1.44804e+08	1.19997e+07	4.44204e+06	0	4.41093e+10
AD_10 weeks	1.98296e+10	4.14552e+09	3.4728e+09	0	1.35992e+09	0	0	0	0	0	5.43186e+07	4.88724e+06	1.4007e+06	0	3.48764e+10
AD_10 weeks	4.71016e+09	5.50244e+08	6.621e+08	0	4.67524e+08	0	0	0	0	0	2.84568e+07	1.85585e+06	430181	0	5.31608e+09
BD_12 weeks	6.80067e+09	1.26826e+09	3.1959e+09	0	8.876e+08	0	0	0	0	0	2.50631e+07	3.68127e+06	653828	0	1.91892e+10
BD_12 weeks	7.71103e+09	1.40281e+09	2.53468e+09	0	6.11909e+08	0	0	0	0	0	5.82992e+07	5.0253e+06	908488	0	1.60827e+10
BD_12 weeks	7.61121e+09	1.46211e+09	2.20993e+09	0	4.76413e+08	0	0	0	0	0	4.09638e+07	3.60764e+06	683292	0	8.54088e+09
BD_12 weeks	8.24435e+09	7.88328e+08	1.47852e+09	0	7.54583e+08	0	0	0	0	0	0	2.19191e+06	33694.9	0	6.75899e+09
BD_12 weeks	1.26199e+10	2.36765e+09	4.59645e+09	0	1.37626e+09	0	0	0	0	0	0	6.522e+06	467480	0	3.81648e+10
BD_12 weeks	3.77688e+09	4.34355e+08	1.03982e+09	0	1.61165e+08	0	0	0	0	0	0	1.41902e+06	51931.2	0	5.81675e+09
BD_12 weeks	1.32184e+10	1.23176e+09	3.54218e+09	0	2.25416e+08	0	0	0	0	0	5.47636e+07	1.04369e+07	1.67481e+06	0	1.01422e+10
BD_12 weeks	1.9657e+10	6.04307e+09	9.33971e+09	0	1.39606e+09	0	0	0	0	0	3.25708e+07	3.41565e+07	673245	0	2.78767e+10
BD_12 weeks	1.87664e+10	5.88633e+09	1.04146e+10	0	2.25205e+09	0	0	0	0	0	1.29332e+06	9.2165e+06	166414	3.2943e+07	4.62751e+10
AD_12 weeks	1.43439e+10	3.22381e+09	2.8607e+09	0	9.21796e+08	0	0	0	0	0	7.64162e+07	3.10467e+06	1.99689e+06	0	2.4475e+10
AD_12 weeks	7.31325e+09	1.01571e+09	1.11841e+09	0	6.35911e+08	0	0	0	0	0	3.58764e+07	1.11221e+06	862516	0	1.47435e+10
AD_12 weeks	1.31581e+10	7.7738e+08	2.02679e+09	0	2.10689e+08	0	0	0	0	0	2.42368e+07	1.04096e+06	619609	0	1.99463e+10
AD_12 weeks	9.30921e+09	1.71999e+09	1.72583e+09	0	2.83226e+08	0	0	0	0	0	3.12435e+07	1.72869e+06	440845	0	1.44107e+10
AD_12 weeks	2.49345e+09	3.26495e+08	3.19745e+08	0	2.49926e+08	0	0	0	0	0	9.62358e+06	355860	149500	3.25416e+06	2.8406e+09
AD_12 weeks	5.72034e+09	7.98155e+08	1.05085e+09	0	7.32784e+08	0	0	0	0	0	2.27259e+07	705432	225089	7.6678e+06	6.06468e+09
AD_12 weeks	1.13081e+10	1.29039e+09	1.07939e+09	0	9.13975e+08	0	0	0	0	0	3.01055e+07	562716	235651	1.02521e+07	1.17438e+10
AD_12 weeks	1.4314e+10	1.44327e+09	1.57483e+09	0	1.2867e+09	0	0	0	0	0	6.29885e+07	2.61891e+06	758145	7.90891e+06	2.08004e+10
AD_12 weeks	4.3951e+09	1.1126e+09	1.34671e+09	0	6.05024e+08	0	0	0	0	0	2.20415e+07	556887	418513	0	5.3168e+09
AD_12 weeks	5.22665e+09	7.37307e+08	1.15295e+09	0	4.08e+08	0	0	0	0	0	2.36197e+07	398611	281645	0	8.20714e+09
AD_12 weeks	2.63644e+09	5.36572e+08	6.79958e+08	0	4.48217e+08	0	0	0	0	0	1.50952e+07	262942	122389	0	5.29632e+09
AD_12 weeks	3.30667e+10	7.15963e+09	5.00664e+09	0	4.78586e+09	0	0	0	0	0	1.86945e+06	4.26481e+06	3.57537e+06	0	1.29242e+11
AD_12 weeks	1.24443e+10	2.81595e+09	4.09698e+09	0	2.50657e+08	0	0	0	0	0	2.62614e+07	5.09788e+06	738387	0	1.95299e+10
AD_12 weeks	1.96208e+10	3.25487e+09	5.02697e+09	0	1.05272e+09	0	0	0	0	0	5.85484e+07	8.53289e+06	2.42652e+06	0	2.33806e+10
AD_12 weeks	1.40864e+10	3.52452e+09	5.27752e+09	0	7.82759e+08	0	0	0	0	0	5.22652e+07	8.59881e+06	1.18723e+06	0	2.87052e+10
AD_12 weeks	2.55987e+10	5.54709e+09	8.25165e+09	0	7.27636e+08	0	0	0	0	0	1.27893e+08	1.17787e+07	6.28208e+06	0	4.7386e+10
AD_12 weeks	2.55411e+10	4.79283e+09	7.09071e+09	0	4.12021e+08	0	0	0	0	0	5.09208e+07	3.32162e+06	805550	0	3.37411e+10
AD_12 weeks	2.36855e+10	4.43002e+09	8.95846e+09	0	2.00529e+09	0	0	0	0	0	1.08546e+08	4.04863e+06	2.69975e+06	0	3.658e+10
BD_16 weeks	9.32064e+09	5.29845e+08	2.76793e+09	0	5.69065e+08	0	0	0	0	0	2.30623e+07	3.54208e+06	346513	0	9.96471e+09
BD_16 weeks	3.37217e+10	3.57097e+09	1.13277e+10	0	1.20055e+09	0	0	0	0	0	4.85432e+07	7.98491e+06	1.37729e+06	0	3.47416e+10
BD_16 weeks	2.70098e+09	3.05924e+08	9.56736e+08	0	1.36781e+08	0	0	0	0	0	5.23911e+06	2.06808e+06	194292	0	5.72269e+09
BD_16 weeks	3.64573e+10	5.32322e+09	1.43492e+10	0	3.38375e+09	0	0	0	0	0	1.23569e+06	1.44528e+07	7904.87	0	4.04646e+10
BD_16 weeks	1.56014e+10	4.95798e+09	6.92929e+09	101092	9.0142e+08	0	0	0	0	0	802269	1.91309e+07	943786	0	3.51125e+10
BD_16 weeks	1.89781e+10	4.30405e+09	7.78066e+09	0	2.42804e+09	0	0	0	0	0	1.28458e+06	4.4748e+07	122317	0	3.83949e+10
BD_16 weeks	1.14038e+10	2.5272e+09	5.82255e+09	0	1.25108e+09	0	0	0	0	0	2.00814e+07	3.35129e+06	345772	0	2.6688e+10
BD_16 weeks	9.27463e+09	2.74299e+09	5.88398e+09	0	8.04743e+08	0	0	0	0	0	1.47763e+07	3.24406e+06	547901	0	2.17007e+10
BD_16 weeks	1.82036e+10	4.05855e+09	9.3985e+09	0	1.03379e+09	0	0	0	0	0	0	2.06735e+06	0	2.65364e+07	7.47267e+10
AD_16 weeks	1.61876e+10	5.72752e+09	9.70347e+09	0	7.67501e+08	0	0	0	0	0	6.65636e+07	5.64753e+06	972154	0	4.75694e+10
AD_16 weeks	1.04341e+10	3.62848e+09	4.24741e+09	0	6.35753e+08	0	0	0	0	0	1.19138e+07	4.08985e+06	406226	0	2.51164e+10
AD_16 weeks	1.89895e+10	5.40584e+09	6.24598e+09	0	8.88282e+08	0	0	0	0	0	2.53957e+07	8.72514e+06	519492	0	3.85701e+10
AD_16 weeks	2.16002e+10	5.69502e+09	8.45014e+09	0	5.62227e+08	0	0	0	0	0	3.26566e+07	4.03705e+06	863692	0	3.83061e+10
AD_16 weeks	1.48586e+10	4.0414e+09	6.01628e+09	0	9.95514e+08	0	0	0	0	0	5.20589e+06	1.86857e+06	72780.9	1.45171e+07	3.31601e+10
AD_16 weeks	2.63217e+10	5.38304e+09	8.9579e+09	0	1.17115e+09	0	0	0	0	0	1.97666e+07	5.00531e+06	443654	2.82475e+07	6.31849e+10
AD_16 weeks	1.93374e+10	3.77428e+09	6.86436e+09	0	1.17274e+09	0	0	0	0	0	1.40357e+07	3.38128e+06	217139	2.3502e+07	5.0106e+10
AD_16 weeks	2.02142e+10	5.41538e+09	7.5521e+09	0	7.77627e+08	0	0	0	0	0	8.97104e+06	3.19712e+06	128593	2.12955e+07	6.21306e+10
AD_16 weeks	1.71703e+10	4.71229e+09	8.97722e+09	0	8.53139e+08	0	0	0	0	0	3.34306e+07	1.72743e+07	1.48959e+06	0	2.80093e+10
AD_16 weeks	3.66022e+10	1.08785e+10	1.55157e+10	0	2.71346e+09	0	0	0	0	0	2.51473e+07	8.55585e+07	1.2453e+06	0	5.97253e+10
AD_16 weeks	3.19187e+10	9.36523e+09	1.37684e+10	0	1.64344e+09	0	0	0	0	0	5.25105e+06	1.88759e+07	116436	0	5.1998e+10
AD_16 weeks	1.12638e+10	4.02349e+09	6.24997e+09	0	1.02882e+09	0	0	0	0	0	710776	3.49824e+06	31009.3	0	4.62048e+10
AD_16 weeks	7.99214e+09	1.90258e+09	3.86986e+09	0	4.59512e+08	0	0	0	0	0	2.1172e+07	4.81593e+06	627734	0	1.49513e+10
AD_16 weeks	2.46508e+10	7.83138e+09	1.6769e+10	0	3.00159e+09	0	0	0	0	0	3.60428e+07	2.66442e+07	3.97115e+06	0	5.7626e+10
AD_16 weeks	1.81159e+10	5.76456e+09	9.6955e+09	0	3.15456e+09	0	0	0	0	0	3.56926e+07	1.78039e+07	1.44549e+06	0	3.3287e+10
AD_16 weeks	1.30395e+10	4.27679e+09	7.06507e+09	0	9.04556e+08	0	0	0	0	0	4.63403e+07	1.06624e+07	1.43626e+06	0	2.84227e+10
AD_16 weeks	1.51993e+10	5.19175e+09	9.8732e+09	0	8.86328e+08	0	0	0	0	0	1.95188e+07	1.71276e+07	493928	0	9.39083e+10
AD_16 weeks	2.42737e+10	6.64879e+09	1.47608e+10	0	2.38659e+09	0	0	0	0	0	1.69492e+08	3.11417e+07	8.50979e+06	0	1.31785e+11
SOPF (control run 1)	9.05965e+08	4.03592e+08	7.17588e+07	0	0	5.43655e+06	2.69658e+06	5.22845e+07	5.12021e+07	2.46347e+08	3.1304e+07	238910	886808	2.13924e+08	2.00071e+09
SOPF (control run 2)	8.4198e+08	3.47651e+08	5.84401e+07	0	0	4.84461e+06	2.72184e+06	4.61346e+07	5.04723e+07	2.14898e+08	2.9377e+07	188108	758198	1.93155e+08	1.82415e+09
SOPF (control run 3)	9.1731e+08	3.97137e+08	6.19338e+07	19769	0	5.2855e+06	2.79568e+06	4.75648e+07	6.77481e+07	2.29461e+08	3.17895e+07	222001	782296	2.02723e+08	1.93335e+09

## Sheet: Fig2d
Figure 2d	* Strains I50, MD294, MD300 and JM4-15 were at the detection limit of the qPCR microfluidic assay, and thus were not detected in all samples
	** Strains MD335, MD329 and MD308 were below detection limit of the qPCR microfluidic assay
	Strain YL32, obtained from the DSMZ collection, was not detected in our SOPF colony.
	MD185	MD237	MD072	I50*	YL32	MD294*	MD300*	MD335**	MD329**	MD308**	MD006	MD040	MD207	JM4-15*	Mt1B1
GF receivers	0	0	0	0	0	0	0	0	0	0	0	0	0	0	0
GF receivers	0	0	0	0	0	0	0	0	0	0	0	0	0	0	0
GF receivers	0	0	0	0	0	0	0	0	0	0	0	0	0	0	0
GF receivers	0	0	0	0	0	0	0	0	0	0	0	0	0	0	0
GF receivers	0	0	0	0	0	0	0	0	0	0	0	0	0	0	0
GF receivers	0	0	0	0	0	0	0	0	0	0	0	0	0	0	0
GF receivers	0	0	0	0	0	0	0	0	0	0	0	0	0	0	0
GF receivers	0	0	0	0	0	0	0	0	0	0	0	0	0	0	0
GF receivers	0	0	0	0	0	0	0	0	0	0	0	0	0	0	0
1 week	1.36121e+10	3.54424e+09	2.63822e+09	0	2.14719e+08	58678.7	0	0	0	0	1.26156e+07	1.78673e+06	693381	990295	2.96028e+09
1 week	1.16105e+10	6.14823e+09	2.77178e+09	0	4.39182e+08	71647.3	0	0	0	0	2.11227e+07	1.91612e+06	407538	3.76664e+06	6.18392e+09
1 week	1.39704e+10	4.50155e+09	3.54778e+09	0	5.40496e+08	64305.9	0	0	0	0	1.95897e+07	2.00977e+06	491898	4.39602e+06	9.25668e+09
1 week	1.61438e+10	3.84956e+09	3.06453e+09	0	3.79251e+08	0	0	0	0	0	1.39032e+07	1.72552e+06	264573	2.76488e+06	4.67704e+09
1 week	1.28654e+10	3.56844e+09	2.58493e+09	0	3.90009e+08	79115.4	0	0	0	0	4.01076e+06	1.67406e+06	130616	1.75677e+06	8.77245e+09
1 week	1.02951e+10	3.17608e+09	2.37872e+09	0	2.82802e+08	0	0	0	0	0	1.00606e+07	372012	142521	1.4738e+06	1.15636e+10
1 week	1.64124e+10	3.8817e+09	4.14224e+09	0	4.72043e+08	7909.35	0	0	0	0	2.77123e+06	1.11054e+06	57094.4	4.59635e+06	7.33188e+09
1 week	1.03204e+10	2.73372e+09	2.48366e+09	0	2.80573e+08	39680.9	0	0	0	0	2.65813e+06	470722	35232.2	2.96357e+06	4.71739e+09
1 week	1.26732e+10	3.91071e+09	3.51111e+09	0	4.4209e+08	55952.9	0	0	0	0	4.80791e+06	458563	39721.4	5.18511e+06	9.32284e+09
2 weeks	1.46508e+10	2.63632e+09	3.43603e+09	0	3.08335e+08	60294.9	0	0	0	0	7.63921e+06	879049	161291	670712	2.89745e+09
2 weeks	2.95526e+10	8.43387e+09	1.05797e+10	0	2.84051e+09	117510	0	0	0	0	4.50182e+07	4.73307e+06	1.87433e+06	1.3174e+07	2.87448e+10
2 weeks	1.52973e+10	3.45451e+09	3.70922e+09	0	6.40643e+08	60147.5	0	0	0	0	4.45826e+06	479562	83106.9	3.38092e+06	6.25479e+09
2 weeks	1.77135e+10	3.4851e+09	5.86174e+09	0	1.02005e+09	81504.1	0	0	0	0	0	329183	0	9.30437e+06	7.49195e+09
2 weeks	2.45376e+10	5.04852e+09	8.19648e+09	0	1.97339e+09	77985.7	0	0	0	0	807874	489552	4098.09	4.15676e+06	2.00773e+10
2 weeks	1.54518e+10	2.39887e+09	4.08013e+09	0	5.47899e+08	32827	0	0	0	0	0	103218	0	1.1223e+06	4.41545e+09
2 weeks	2.14861e+10	3.37484e+09	5.34714e+09	0	9.66232e+08	46974.5	0	0	0	0	1.64081e+06	763231	24085.3	574777	7.40391e+09
2 weeks	9.44279e+10	1.87831e+10	3.49323e+10	0	2.82881e+09	253430	0	0	0	0	4.42017e+06	7.48931e+06	17248.7	1.06626e+07	9.86997e+10
2 weeks	1.71782e+10	3.31712e+09	5.37271e+09	0	5.17733e+08	54542.7	0	0	0	0	2.21069e+06	255925	18162.7	263819	1.30087e+10
3 weeks	5.27898e+10	9.40817e+09	1.62914e+10	0	1.07792e+09	176077	0	0	0	0	1.41643e+07	2.04752e+06	229184	2.23375e+07	4.0133e+10
3 weeks	2.05315e+10	3.28471e+09	6.2867e+09	0	3.90101e+08	80491.9	0	0	0	0	1.87108e+07	1.02029e+06	442534	5.60923e+06	1.28704e+10
3 weeks	1.35226e+10	2.01673e+09	3.40874e+09	0	3.04772e+08	28744.2	0	0	0	0	1.00254e+07	759975	144049	2.2405e+06	6.41122e+09
3 weeks	1.76635e+10	3.80063e+09	5.02224e+09	0	3.6165e+08	43746.3	0	0	0	0	0	118129	4456.89	3.24338e+06	4.43473e+09
3 weeks	1.20087e+10	1.92758e+09	3.32724e+09	0	3.26453e+08	32412.5	0	0	0	0	0	101427	0	3.9647e+06	5.07078e+09
3 weeks	1.35435e+10	2.08281e+09	3.58445e+09	0	3.16485e+08	30857.6	0	0	0	0	719268	449307	12554.4	3.37833e+06	4.92494e+09
3 weeks	3.69849e+10	5.26357e+09	8.01931e+09	0	3.29967e+09	112930	0	0	0	0	0	3.17075e+06	22334.2	2.62718e+07	3.28042e+10
3 weeks	1.37928e+10	2.26784e+09	3.12396e+09	0	2.74234e+08	23731	0	0	0	0	0	271164	0	3.86832e+06	7.01736e+09
3 weeks	2.45847e+10	5.07068e+09	8.06392e+09	0	4.89796e+08	62701.1	0	0	0	0	0	830575	2322.71	9.83033e+06	2.14117e+10
Donors (F0)	1.24088e+10	2.68602e+08	2.59504e+09	64707.7	2.1027e+08	0	0	0	0	0	2.60246e+06	898250	27390	0	1.94615e+10
Donors (F0)	2.3053e+10	3.57826e+08	4.05472e+09	0	2.74189e+08	0	0	0	0	0	6.20825e+06	367277	326625	0	2.27173e+10
Donors (F0)	1.66809e+10	4.78418e+08	3.43447e+09	0	1.62859e+08	0	0	0	0	0	3.75365e+06	1.11728e+06	228785	0	1.78434e+10
Donors (F0)	1.73855e+10	5.26126e+08	3.45898e+09	12160.3	1.3951e+08	0	0	0	0	0	4.27149e+06	202951	125924	0	2.32515e+10
Donors (F0)	2.21766e+10	5.30674e+08	3.97116e+09	46246.8	4.67701e+08	0	0	0	0	0	5.52145e+06	1.5452e+06	183874	0	2.24885e+10
Donors (F0)	2.13817e+10	6.89426e+08	4.69661e+09	42644.2	1.48637e+09	0	0	0	0	0	3.83737e+06	7.66301e+06	107006	0	2.4837e+10
Donors (F0)	1.34733e+10	9.72765e+08	2.98889e+09	0	4.31384e+08	0	0	0	0	0	512278	139210	18916.5	0	1.62109e+10
Donors (F0)	2.04848e+10	1.45988e+09	4.71599e+09	0	6.36481e+08	0	0	0	0	0	2.86074e+06	185179	211127	0	1.71044e+10
Donors (F0)	1.61942e+10	7.61686e+08	3.77398e+09	30349.9	6.11444e+08	0	0	0	0	0	0	391687	0	0	1.70575e+10
Donors (F0)	2.05797e+10	7.04724e+08	4.2456e+09	0	3.47783e+08	0	0	0	0	0	0	657891	23534.8	0	2.32586e+10
SOPF (control run FMT)	8.02567e+08	3.42258e+08	5.35821e+07	0	0	5.01298e+06	2.26846e+06	4.25483e+07	4.35207e+07	1.95988e+08	2.84775e+07	172577	646314	1.69225e+08	1.72169e+09
SOPF (control run F0)	9.9807e+08	4.57027e+08	6.91949e+07	13211.3	0	5.9736e+06	2.71556e+06	4.79598e+07	5.16108e+07	2.54572e+08	3.43376e+07	217452	816096	2.25291e+08	2.16412e+09

## Sheet: Fig2e
Figure 2e	* Strains I50, MD294, MD300 and JM4-15 were at the detection limit of the qPCR microfluidic assay, and thus were not detected in all samples
	** Strains MD335, MD329 and MD308 were below detection limit of the qPCR microfluidic assay
	MD185	MD237	MD072	I50*	YL32	MD294*	MD300*	MD335**	MD329**	MD308**	MD006	MD040	MD207	JM4-15*	Mt1B1
F1	21100000000	2790000000	7700000000	0	1920000000	0	0	0	0	0	6020000	2420000	218000	0	31100000000
F1	15100000000	2320000000	5700000000	0	1070000000	0	0	0	0	0	13300000	2640000	236000	0	49000000000
F1	13200000000	1200000000	3600000000	0	977000000	0	0	0	0	0	2610000	1680000	66700	0	36900000000
F1	4710000000	447000000	1670000000	0	522000000	1300	0	0	0	0	0	261000	0	0	9610000000
F1	21800000000	2520000000	6770000000	31100	1960000000	0	0	0	0	0	710000	4360000	352000	0	54200000000
F1	15900000000	1590000000	4490000000	0	2680000000	0	0	0	0	0	0	1220000	50800	0	22900000000
F1	12200000000	918000000	2570000000	0	999000000	0	0	0	0	0	6760000	4560000	826000	0	22700000000
F1	7690000000	872000000	2000000000	0	569000000	0	0	0	0	0	14800000	3790000	946000	0	14500000000
F1	18400000000	4970000000	6410000000	0	729000000	0	0	0	0	0	0	27000000	35400	0	38400000000
F1	23100000000	1050000000	5540000000	0	1060000000	0	0	0	0	0	11900000	9550000	903000	0	63400000000
F1	25600000000	1300000000	4780000000	0	1080000000	0	0	0	0	0	6620000	1730000	143000	0	25200000000
F1	26000000000	1630000000	3680000000	0	925000000	0	0	0	0	0	4030000	986000	67700	0	20400000000
F1	13800000000	792000000	2220000000	0	277000000	0	0	0	0	0	1630000	168000	59000	0	4440000000
F1	16500000000	741000000	2900000000	0	780000000	0	0	0	0	0	6390000	2450000	296000	0	36000000000
F1	14500000000	921000000	2590000000	0	640000000	0	0	0	0	0	2020000	818000	206000	0	16800000000
F1	15700000000	686000000	2190000000	0	410000000	0	0	0	0	0	3020000	639000	132000	0	16600000000
F1	25700000000	1280000000	4550000000	0	1350000000	0	0	0	0	0	24400000	6050000	772000	0	26100000000
F1	19800000000	1060000000	2500000000	0	1020000000	0	0	0	0	0	7700000	638000	207000	0	9390000000
F1	23800000000	873000000	3330000000	0	345000000	0	0	0	0	0	790000	478000	36800	0	10500000000
F2	17200000000	1490000000	3970000000	0	2830000000	0	0	0	0	0	13400000	1570000	388000	0	19900000000
F2	15600000000	1550000000	4100000000	0	4290000000	0	0	0	0	0	14600000	2490000	384000	0	7420000000
F2	14200000000	1610000000	4350000000	0	3340000000	0	0	0	0	0	27300000	1950000	693000	0	10300000000
F2	12300000000	1910000000	3900000000	0	2650000000	0	0	0	0	0	3890000	475000	62100	10600000	7310000000
F2	18200000000	2890000000	5140000000	0	3410000000	0	0	0	0	0	2150000	748000	44900	20100000	10200000000
F2	20600000000	2890000000	6670000000	0	3800000000	0	0	0	0	0	29600000	3660000	1400000	0	15800000000
F2	12700000000	1270000000	4350000000	0	2170000000	0	0	0	0	0	7100000	1190000	209000	0	10200000000
F2	14000000000	1410000000	3480000000	0	779000000	0	0	0	0	0	9360000	2050000	407000	0	10700000000
F2	12300000000	1050000000	4060000000	0	1740000000	0	0	0	0	0	4380000	851000	132000	0	5560000000
F2	14700000000	1690000000	4360000000	0	2810000000	0	0	0	0	0	2000000	723000	32100	0	11200000000
F2	18900000000	1750000000	4320000000	0	3180000000	0	0	0	0	0	16500000	917000	151000	21900000	11800000000
F3	18100000000	1290000000	12700000000	0	1520000000	0	0	0	0	0	28600000	10300000	830000	11500000	121000000000
F3	18300000000	3140000000	6170000000	0	1360000000	0	0	0	0	0	19800000	5650000	1370000	21200000	20800000000
F3	22400000000	3070000000	10000000000	0	6460000000	0	0	0	0	0	125000000	2760000	1440000	52100000	24900000000
F3	16000000000	1430000000	7480000000	0	6100000000	0	0	0	0	0	18100000	6640000	642000	31600000	25900000000
F3	28600000000	2870000000	11900000000	0	6860000000	0	0	0	0	0	72200000	8210000	3250000	33800000	30100000000
F3	18500000000	2830000000	7170000000	0	4090000000	0	0	0	0	0	39600000	5940000	1220000	19100000	18200000000
F3	23600000000	823000000	7910000000	0	6070000000	0	0	0	0	0	9270000	4280000	453000	4320000	20100000000
F3	20100000000	1580000000	8330000000	0	2850000000	0	0	0	0	0	31900000	4620000	1260000	25100000	25500000000
F3	19100000000	5820000000	11300000000	0	6710000000	0	0	0	0	0	23900000	7640000	560000	25200000	16400000000
F4	60600000000	7350000000	15300000000	0	3530000000	0	0	0	0	0	1070000000	38900000	55100000	60100000	156000000000
F4	9060000000	872000000	3290000000	0	590000000	0	0	0	0	0	13800000	3290000	1330000	6070000	23700000000
F4	12000000000	1450000000	4310000000	0	601000000	0	0	0	0	0	21000000	4900000	1340000	0	24500000000
F4	2580000000	242000000	671000000	0	230000000	0	0	0	0	0	4690000	735000	295000	0	5550000000
F4	13700000000	1470000000	4910000000	0	604000000	0	0	0	0	0	23500000	2880000	2170000	8200000	34100000000
F4	13400000000	1430000000	4750000000	0	518000000	0	115000	0	0	0	29600000	3030000	1370000	7340000	19300000000
F4	11700000000	1530000000	4330000000	0	474000000	0	0	0	0	0	43800000	2580000	2160000	5130000	22300000000
F4	8310000000	772000000	2800000000	0	443000000	0	0	0	0	0	17700000	3620000	1210000	5360000	20400000000
F5	10700000000	924000000	2330000000	0	1860000000	0	0	0	0	0	85500000	5000000	3470000	32100000	10700000000
F5	31200000000	4090000000	6310000000	0	2430000000	0	0	0	0	0	119000000	5380000	5330000	42600000	23800000000
F5	17600000000	1970000000	2580000000	0	729000000	0	0	0	0	0	31300000	1080000	1360000	21500000	8130000000
F5	28800000000	4040000000	5220000000	0	1520000000	0	0	0	0	0	24600000	1000000	1440000	48100000	11300000000
F5	80100000000	9060000000	15700000000	0	3810000000	0	0	0	0	0	82800000	19000000	3140000	142000000	33300000000
F5	23100000000	2400000000	4170000000	0	1030000000	0	156000	0	0	0	19400000	4650000	1240000	31200000	14500000000
F5	36700000000	3770000000	5110000000	0	887000000	0	0	0	0	0	41600000	11000000	1610000	38300000	11800000000
F5	15500000000	1970000000	2720000000	0	713000000	0	0	0	0	0	14500000	2320000	581000	20900000	6020000000
F6	42200000000	3290000000	5320000000	0	1170000000	0	0	0	0	0	23500000	2210000	1990000	37100000	18700000000
F6	20900000000	1310000000	2330000000	0	520000000	0	0	0	0	0	17400000	1040000	801000	15900000	7670000000
F6	73000000000	1770000000	9440000000	63600	2810000000	0	264000	0	0	0	44500000	13200000	3620000	58200000	16300000000
F6	40700000000	2350000000	4600000000	0	1580000000	0	0	0	0	0	53100000	4620000	2910000	48000000	21500000000
F6	32900000000	1890000000	4030000000	0	985000000	0	0	0	0	0	61300000	3960000	2700000	27800000	19300000000
F6	90200000000	5250000000	12500000000	0	6410000000	0	0	0	0	0	204000000	19000000	10800000	107000000	74700000000
F6	19500000000	1360000000	2910000000	0	625000000	0	0	0	0	0	26200000	2330000	1340000	21100000	16200000000
F6	46400000000	1790000000	6980000000	0	1010000000	0	0	0	0	0	47500000	10700000	3030000	44500000	53500000000
F6	10700000000	733000000	1520000000	36400	581000000	0	0	0	0	0	25900000	1100000	2260000	17500000	21800000000
F6	16200000000	1120000000	2290000000	0	979000000	0	0	0	0	0	29400000	2390000	1980000	20700000	12800000000
F6	14800000000	1750000000	2710000000	0	1210000000	0	0	0	0	0	19700000	2030000	1340000	28600000	21600000000
F6	15900000000	1540000000	2630000000	0	1140000000	0	0	0	0	0	28300000	3070000	2040000	26400000	19000000000
F6	23800000000	2010000000	3540000000	0	812000000	0	0	0	0	0	42500000	3780000	2390000	26800000	25000000000
F6	13200000000	1120000000	2240000000	0	499000000	0	0	0	0	0	19600000	1700000	1360000	20200000	10500000000
F6	33300000000	3080000000	5830000000	167000	1440000000	0	0	0	0	0	75700000	8210000	5090000	58700000	29300000000
F7	14200000000	1520000000	2970000000	0	374000000	0	0	0	0	0	13900000	2920000	1130000	26800000	8490000000
F7	19000000000	3490000000	4830000000	0	530000000	0	0	0	0	0	15100000	1040000	1540000	54300000	13000000000
F7	10100000000	990000000	2060000000	0	277000000	0	0	0	0	0	9300000	1220000	633000	10700000	9900000000
F7	19400000000	2390000000	4840000000	0	513000000	0	0	0	0	0	21400000	2460000	1960000	25100000	22900000000
F7	11800000000	818000000	2000000000	0	468000000	0	0	0	0	0	22800000	1790000	1430000	18700000	7710000000
F7	20600000000	1590000000	3460000000	0	464000000	0	0	0	0	0	20500000	3090000	2070000	28400000	10900000000
F8	16600000000	884000000	2810000000	0	381000000	0	0	0	0	0	7400000	2210000	507000	10300000	9410000000
F8	808000000	30900000	153000000	0	33000000	0	0	0	0	0	779000	87200	18300	615000	427000000
F8	19700000000	748000000	3530000000	0	902000000	0	0	0	0	0	12100000	1680000	925000	852000	16100000000
F8	9120000000	741000000	1710000000	0	378000000	0	0	0	0	0	10500000	1040000	588000	7280000	10300000000
F8	85400000000	7080000000	21300000000	0	4080000000	0	314000	0	0	0	80200000	22300000	6820000	207000000	80900000000
F8	26800000000	2410000000	5400000000	0	864000000	0	0	0	0	0	17700000	1270000	1040000	43200000	7940000000
F8	20600000000	6480000000	8110000000	0	1080000000	0	0	0	0	0	28900000	1980000	3260000	65800000	23300000000
F8	14700000000	3820000000	6050000000	0	1230000000	0	0	0	0	0	40500000	6110000	2860000	33400000	26200000000
F8	7520000000	3920000000	3520000000	0	485000000	0	0	0	0	0	13100000	1140000	973000	35100000	15000000000
F8	22100000000	3730000000	4660000000	0	538000000	0	0	0	0	0	50700000	4830000	3140000	37500000	11400000000
F8	13900000000	2130000000	3680000000	0	863000000	0	0	0	0	0	7810000	898000	753000	22600000	9710000000
F8	11900000000	2470000000	3090000000	0	565000000	0	0	0	0	0	16200000	3210000	1350000	23100000	20000000000
F8	26600000000	4580000000	7600000000	0	2450000000	0	0	0	0	0	117000000	7030000	5170000	94700000	40100000000
F8	14000000000	2310000000	4470000000	0	452000000	0	0	0	0	0	14900000	3500000	859000	18800000	25600000000
F8	7330000000	1140000000	1670000000	0	251000000	0	0	0	0	0	12500000	1120000	897000	21500000	9300000000
F9	17100000000	3650000000	3540000000	0	332000000	0	0	0	0	0	32900000	11800000	2010000	14700000	7210000000
F9	4290000000	907000000	725000000	0	121000000	3480	0	0	0	0	7890000	1460000	413000	8340000	2660000000
F9	16300000000	2640000000	3510000000	0	458000000	7990	240000	0	0	0	63100000	7930000	4330000	19600000	20900000000
F9	13300000000	1980000000	2980000000	0	469000000	10600	0	0	0	0	24100000	5660000	1360000	15500000	6540000000
F9	32000000000	7800000000	8680000000	0	1650000000	45500	0	0	0	0	25000000	6840000	922000	53900000	19800000000
F9	34800000000	8540000000	10800000000	0	1530000000	0	0	0	0	0	21300000	7890000	901000	95200000	17600000000
F9	18200000000	2440000000	3350000000	0	413000000	0	0	0	0	0	8890000	1140000	1640000	42600000	5800000000
F9	9350000000	818000000	1350000000	0	249000000	7880	0	0	0	0	18800000	4580000	4070000	13100000	5440000000
F9	21500000000	2230000000	3370000000	0	704000000	5870	0	0	0	0	35700000	9550000	3290000	44300000	14300000000
F9	30800000000	2230000000	3760000000	0	840000000	0	0	0	0	0	58500000	14200000	11900000	42600000	11500000000
F9	9290000000	1080000000	1370000000	0	531000000	0	0	0	0	0	18700000	3800000	3340000	12100000	6180000000
F9	21000000000	1850000000	3670000000	0	749000000	0	0	0	0	0	11700000	11100000	1340000	59500000	6570000000
F9	10800000000	1110000000	1830000000	0	451000000	0	0	0	0	0	18100000	4880000	1780000	21800000	6310000000
F9	21500000000	2650000000	3270000000	0	568000000	7770	0	0	0	0	42400000	10600000	2980000	11300000	13300000000
F9	21800000000	3050000000	2160000000	0	788000000	0	0	0	0	0	17700000	1780000	1660000	783000	8360000000
F9	41600000000	11000000000	14800000000	0	4120000000	0	0	0	0	0	40300000	10200000	1890000	0	51300000000
F9	20400000000	4160000000	6820000000	0	613000000	0	0	0	0	0	15400000	7500000	637000	3040000	29700000000
F9	10900000000	1370000000	2720000000	0	347000000	1000	0	0	0	0	34800000	6980000	2210000	18200000	8570000000
F9	13400000000	1200000000	2320000000	0	1110000000	0	0	0	0	0	32700000	8860000	1840000	53000000	8430000000
F9	20100000000	1490000000	3990000000	0	1030000000	0	0	0	0	0	28600000	6390000	1820000	49300000	13000000000
F9	16900000000	1260000000	3960000000	0	958000000	0	0	0	0	0	36500000	5380000	1530000	48900000	14800000000
F9	21200000000	2360000000	4690000000	0	1640000000	0	0	0	0	0	13500000	4560000	1190000	64500000	18100000000
F1_12 months	22500000000	3810000000	7160000000	0	1740000000	0	98400	0	0	0	87500000	32400000	4310000	27800000	48600000000
F1_12 months	11500000000	2470000000	2910000000	0	863000000	0	0	0	0	0	36500000	20700000	2190000	14800000	25500000000
F1_12 months	14100000000	5910000000	6470000000	0	1090000000	0	0	0	0	0	73500000	57500000	4880000	30100000	22000000000
F1_12 months	8060000000	1550000000	3400000000	0	484000000	0	0	0	0	0	13300000	9140000	865000	9050000	11000000000
F1_12 months	41000000000	15200000000	27100000000	0	2120000000	0	0	0	0	0	158000000	53500000	6540000	83300000	90400000000
F1_12 months	9600000000	3650000000	8800000000	0	542000000	0	0	0	0	0	30700000	3300000	1550000	11600000	26700000000
F1_12 months	12400000000	3290000000	4880000000	0	928000000	0	0	0	0	0	29700000	6650000	657000	22300000	11500000000
BD_8 weeks	27200000000	6280000000	9220000000	0	1510000000	0	0	0	0	0	188000000	18700000	10900000	0	76900000000
BD_8 weeks	19100000000	3100000000	4410000000	0	1020000000	0	0	0	0	0	20900000	9480000	1100000	2910000	54000000000
BD_8 weeks	69700000000	7620000000	16400000000	0	6690000000	0	0	0	0	0	99500000	45500000	4270000	0	126000000000
BD_8 weeks	37300000000	1560000000	11000000000	0	5840000000	0	0	0	0	0	0	5430000	20500	0	60300000000
BD_8 weeks	39900000000	4340000000	9850000000	0	4880000000	0	0	0	0	0	858000	14200000	256000	0	76900000000
BD_8 weeks	31000000000	2090000000	9280000000	0	3760000000	0	0	0	0	0	1150000	8010000	36000	0	67800000000
BD_8 weeks	16300000000	1070000000	6130000000	0	2210000000	0	0	0	0	0	3800000	3340000	164000	0	48600000000
BD_8 weeks	21400000000	1830000000	5640000000	0	530000000	0	0	0	0	0	18900000	3430000	960000	0	15800000000
BD_8 weeks	23900000000	6060000000	7620000000	0	3320000000	0	0	0	0	0	0	3800000	31500	0	95900000000
AD_8 weeks	23200000000	3130000000	12000000000	0	5430000000	0	0	0	0	0	224000000	136000000	11000000	0	249000000000
AD_8 weeks	40300000000	9540000000	14800000000	0	4270000000	0	0	0	0	0	70000000	96000000	2030000	0	64700000000
AD_8 weeks	41200000000	10100000000	15500000000	0	2260000000	0	0	0	0	0	53900000	22000000	2840000	0	98500000000
AD_8 weeks	43500000000	6260000000	11100000000	0	2820000000	0	0	0	0	0	15900000	25300000	325000	0	73300000000
AD_8 weeks	24900000000	3270000000	6320000000	0	1810000000	0	0	0	0	0	13300000	2340000	207000	21400000	37900000000
AD_8 weeks	21400000000	2630000000	7410000000	0	2690000000	0	0	0	0	0	2630000	1590000	23200	15700000	23400000000
AD_8 weeks	42100000000	5400000000	12200000000	0	6340000000	0	0	0	0	0	10400000	2860000	257000	38300000	48900000000
AD_8 weeks	47300000000	5400000000	10600000000	0	6380000000	0	0	0	0	0	43700000	5290000	1500000	48600000	50000000000
AD_8 weeks	43600000000	7900000000	17000000000	0	3110000000	0	0	0	0	0	1490000	4880000	35700	0	63200000000
AD_8 weeks	21600000000	2540000000	7520000000	0	1240000000	0	0	0	0	0	5680000	1910000	33300	0	40600000000
AD_8 weeks	19100000000	1870000000	7000000000	0	4560000000	0	0	0	0	0	2750000	2200000	71900	0	31400000000
AD_8 weeks	20800000000	3200000000	7200000000	0	2240000000	0	0	0	0	0	704000	1340000	13800	0	45700000000
AD_8 weeks	10700000000	1370000000	1960000000	0	485000000	0	0	0	0	0	7460000	2390000	660000	0	17700000000
AD_8 weeks	24600000000	3470000000	8540000000	0	2620000000	0	0	0	0	0	15800000	2690000	741000	0	64900000000
AD_8 weeks	59200000000	3980000000	16400000000	0	7580000000	0	0	0	0	0	530000000	87100000	46500000	0	151000000000
AD_8 weeks	23600000000	4230000000	7970000000	0	2690000000	0	0	0	0	0	53800000	10200000	1670000	0	96100000000
AD_8 weeks	12500000000	2290000000	3790000000	0	1230000000	0	0	0	0	0	718000	885000	16900	0	40000000000
AD_8 weeks	18800000000	2370000000	7920000000	0	2750000000	0	0	0	0	0	1280000	5390000	19500	0	56600000000
BD_10 weeks	21100000000	2790000000	7700000000	0	1920000000	0	0	0	0	0	6020000	2420000	218000	0	31100000000
BD_10 weeks	15100000000	2320000000	5700000000	0	1070000000	0	0	0	0	0	13300000	2640000	236000	0	49000000000
BD_10 weeks	13200000000	1200000000	3600000000	0	977000000	0	0	0	0	0	2610000	1680000	66700	0	36900000000
BD_10 weeks	4710000000	447000000	1670000000	0	522000000	1300	0	0	0	0	0	261000	0	0	9610000000
BD_10 weeks	21800000000	2520000000	6770000000	31100	1960000000	0	0	0	0	0	710000	4360000	352000	0	54200000000
BD_10 weeks	15900000000	1590000000	4490000000	0	2680000000	0	0	0	0	0	0	1220000	50800	0	22900000000
BD_10 weeks	12200000000	918000000	2570000000	0	999000000	0	0	0	0	0	6760000	4560000	826000	0	22700000000
BD_10 weeks	7690000000	872000000	2000000000	0	569000000	0	0	0	0	0	14800000	3790000	946000	0	14500000000
BD_10 weeks	18400000000	4970000000	6410000000	0	729000000	0	0	0	0	0	0	27000000	35400	0	38400000000
AD_10 weeks	26900000000	3900000000	5200000000	0	5340000000	0	0	0	0	0	29700000	12300000	7440000	0	92100000000
AD_10 weeks	23300000000	3270000000	4530000000	0	2860000000	0	0	0	0	0	18900000	2840000	1290000	0	92600000000
AD_10 weeks	32000000000	3570000000	5000000000	0	3570000000	0	0	0	0	0	73300000	9920000	3340000	0	114000000000
AD_10 weeks	8360000000	1500000000	1260000000	0	577000000	0	0	0	0	0	47900000	2080000	1320000	0	10400000000
AD_10 weeks	8810000000	559000000	1110000000	0	818000000	0	0	0	0	0	35500000	1100000	398000	7040000	11500000000
AD_10 weeks	16000000000	1050000000	2790000000	0	1030000000	0	0	0	0	0	49500000	2440000	936000	9580000	24400000000
AD_10 weeks	9420000000	481000000	975000000	0	374000000	0	0	0	0	0	25500000	1210000	548000	2910000	8530000000
AD_10 weeks	13600000000	758000000	1580000000	0	460000000	0	0	0	0	0	38800000	1580000	428000	3240000	13400000000
AD_10 weeks	7500000000	530000000	1110000000	0	420000000	0	0	0	0	0	812000	346000	40100	145000	8040000000
AD_10 weeks	9200000000	854000000	1350000000	0	380000000	0	0	0	0	0	4460000	1010000	1580000	0	15300000000
AD_10 weeks	24300000000	1070000000	4210000000	0	602000000	0	0	0	0	0	5790000	997000	1230000	309000	20600000000
AD_10 weeks	12900000000	871000000	1620000000	0	1740000000	0	0	0	0	0	986000	2890000	1360000	289000	24900000000
AD_10 weeks	6610000000	607000000	644000000	0	642000000	0	0	0	0	0	50900000	4050000	1170000	0	10600000000
AD_10 weeks	21100000000	1400000000	2180000000	0	1860000000	0	0	0	0	0	111000000	7630000	1700000	0	23000000000
AD_10 weeks	18700000000	926000000	2010000000	0	2530000000	0	0	0	0	0	141000000	7790000	2450000	0	53100000000
AD_10 weeks	25000000000	2460000000	3480000000	0	498000000	0	0	0	0	0	145000000	12000000	4440000	0	44100000000
AD_10 weeks	19800000000	4150000000	3470000000	0	1360000000	0	0	0	0	0	54300000	4890000	1400000	0	34900000000
AD_10 weeks	4710000000	550000000	662000000	0	468000000	0	0	0	0	0	28500000	1860000	430000	0	5320000000
BD_12 weeks	6800000000	1270000000	3200000000	0	888000000	0	0	0	0	0	25100000	3680000	654000	0	19200000000
BD_12 weeks	7710000000	1400000000	2530000000	0	612000000	0	0	0	0	0	58300000	5030000	908000	0	16100000000
BD_12 weeks	7610000000	1460000000	2210000000	0	476000000	0	0	0	0	0	41000000	3610000	683000	0	8540000000
BD_12 weeks	8240000000	788000000	1480000000	0	755000000	0	0	0	0	0	0	2190000	33700	0	6760000000
BD_12 weeks	12600000000	2370000000	4600000000	0	1380000000	0	0	0	0	0	0	6520000	467000	0	38200000000
BD_12 weeks	3780000000	434000000	1040000000	0	161000000	0	0	0	0	0	0	1420000	51900	0	5820000000
BD_12 weeks	13200000000	1230000000	3540000000	0	225000000	0	0	0	0	0	54800000	10400000	1670000	0	10100000000
BD_12 weeks	19700000000	6040000000	9340000000	0	1400000000	0	0	0	0	0	32600000	34200000	673000	0	27900000000
BD_12 weeks	18800000000	5890000000	10400000000	0	2250000000	0	0	0	0	0	1290000	9220000	166000	32900000	46300000000
AD_12 weeks	14300000000	3220000000	2860000000	0	922000000	0	0	0	0	0	76400000	3100000	2000000	0	24500000000
AD_12 weeks	7310000000	1020000000	1120000000	0	636000000	0	0	0	0	0	35900000	1110000	863000	0	14700000000
AD_12 weeks	13200000000	777000000	2030000000	0	211000000	0	0	0	0	0	24200000	1040000	620000	0	19900000000
AD_12 weeks	9310000000	1720000000	1730000000	0	283000000	0	0	0	0	0	31200000	1730000	441000	0	14400000000
AD_12 weeks	2490000000	326000000	320000000	0	250000000	0	0	0	0	0	9620000	356000	149000	3250000	2840000000
AD_12 weeks	5720000000	798000000	1050000000	0	733000000	0	0	0	0	0	22700000	705000	225000	7670000	6060000000
AD_12 weeks	11300000000	1290000000	1080000000	0	914000000	0	0	0	0	0	30100000	563000	236000	10300000	11700000000
AD_12 weeks	14300000000	1440000000	1570000000	0	1290000000	0	0	0	0	0	63000000	2620000	758000	7910000	20800000000
AD_12 weeks	4400000000	1110000000	1350000000	0	605000000	0	0	0	0	0	22000000	557000	419000	0	5320000000
AD_12 weeks	5230000000	737000000	1150000000	0	408000000	0	0	0	0	0	23600000	399000	282000	0	8210000000
AD_12 weeks	2640000000	537000000	680000000	0	448000000	0	0	0	0	0	15100000	263000	122000	0	5300000000
AD_12 weeks	33100000000	7160000000	5010000000	0	4790000000	0	0	0	0	0	1870000	4260000	3580000	0	129000000000
AD_12 weeks	12400000000	2820000000	4100000000	0	251000000	0	0	0	0	0	26300000	5100000	738000	0	19500000000
AD_12 weeks	19600000000	3250000000	5030000000	0	1050000000	0	0	0	0	0	58500000	8530000	2430000	0	23400000000
AD_12 weeks	14100000000	3520000000	5280000000	0	783000000	0	0	0	0	0	52300000	8600000	1190000	0	28700000000
AD_12 weeks	25600000000	5550000000	8250000000	0	728000000	0	0	0	0	0	128000000	11800000	6280000	0	47400000000
AD_12 weeks	25500000000	4790000000	7090000000	0	412000000	0	0	0	0	0	50900000	3320000	806000	0	33700000000
AD_12 weeks	23700000000	4430000000	8960000000	0	2010000000	0	0	0	0	0	109000000	4050000	2700000	0	36600000000
BD_16 weeks	9320000000	530000000	2770000000	0	569000000	0	0	0	0	0	23100000	3540000	347000	0	9960000000
BD_16 weeks	33700000000	3570000000	11300000000	0	1200000000	0	0	0	0	0	48500000	7980000	1380000	0	34700000000
BD_16 weeks	2700000000	306000000	957000000	0	137000000	0	0	0	0	0	5240000	2070000	194000	0	5720000000
BD_16 weeks	36500000000	5320000000	14300000000	0	3380000000	0	0	0	0	0	1240000	14500000	7900	0	40500000000
BD_16 weeks	15600000000	4960000000	6930000000	101000	901000000	0	0	0	0	0	802000	19100000	944000	0	35100000000
BD_16 weeks	19000000000	4300000000	7780000000	0	2430000000	0	0	0	0	0	1280000	44700000	122000	0	38400000000
BD_16 weeks	11400000000	2530000000	5820000000	0	1250000000	0	0	0	0	0	20100000	3350000	346000	0	26700000000
BD_16 weeks	9270000000	2740000000	5880000000	0	805000000	0	0	0	0	0	14800000	3240000	548000	0	21700000000
BD_16 weeks	18200000000	4060000000	9400000000	0	1030000000	0	0	0	0	0	0	2070000	0	26500000	74700000000
AD_16 weeks	16200000000	5730000000	9700000000	0	768000000	0	0	0	0	0	66600000	5650000	972000	0	47600000000
AD_16 weeks	10400000000	3630000000	4250000000	0	636000000	0	0	0	0	0	11900000	4090000	406000	0	25100000000
AD_16 weeks	19000000000	5410000000	6250000000	0	888000000	0	0	0	0	0	25400000	8730000	519000	0	38600000000
AD_16 weeks	21600000000	5700000000	8450000000	0	562000000	0	0	0	0	0	32700000	4040000	864000	0	38300000000
AD_16 weeks	14900000000	4040000000	6020000000	0	996000000	0	0	0	0	0	5210000	1870000	72800	14500000	33200000000
AD_16 weeks	26300000000	5380000000	8960000000	0	1170000000	0	0	0	0	0	19800000	5010000	444000	28200000	63200000000
AD_16 weeks	19300000000	3770000000	6860000000	0	1170000000	0	0	0	0	0	14000000	3380000	217000	23500000	50100000000
AD_16 weeks	20200000000	5420000000	7550000000	0	778000000	0	0	0	0	0	8970000	3200000	129000	21300000	62100000000
AD_16 weeks	17200000000	4710000000	8980000000	0	853000000	0	0	0	0	0	33400000	17300000	1490000	0	28000000000
AD_16 weeks	36600000000	10900000000	15500000000	0	2710000000	0	0	0	0	0	25100000	85600000	1250000	0	59700000000
AD_16 weeks	31900000000	9370000000	13800000000	0	1640000000	0	0	0	0	0	5250000	18900000	116000	0	52000000000
AD_16 weeks	11300000000	4020000000	6250000000	0	1030000000	0	0	0	0	0	711000	3500000	31000	0	46200000000
AD_16 weeks	7990000000	1900000000	3870000000	0	460000000	0	0	0	0	0	21200000	4820000	628000	0	15000000000
AD_16 weeks	24700000000	7830000000	16800000000	0	3000000000	0	0	0	0	0	36000000	26600000	3970000	0	57600000000
AD_16 weeks	18100000000	5760000000	9700000000	0	3150000000	0	0	0	0	0	35700000	17800000	1450000	0	33300000000
AD_16 weeks	13000000000	4280000000	7070000000	0	905000000	0	0	0	0	0	46300000	10700000	1440000	0	28400000000
AD_16 weeks	15200000000	5190000000	9870000000	0	886000000	0	0	0	0	0	19500000	17100000	494000	0	93900000000
AD_16 weeks	24300000000	6650000000	14800000000	0	2390000000	0	0	0	0	0	169000000	31100000	8510000	0	132000000000
FMT_3 weeks	52800000000	9410000000	16300000000	0	1080000000	176000	0	0	0	0	14200000	2050000	229000	22300000	40100000000
FMT_3 weeks	20500000000	3280000000	6290000000	0	390000000	80500	0	0	0	0	18700000	1020000	443000	5610000	12900000000
FMT_3 weeks	13500000000	2020000000	3410000000	0	305000000	28700	0	0	0	0	10000000	760000	144000	2240000	6410000000
FMT_3 weeks	17700000000	3800000000	5020000000	0	362000000	43700	0	0	0	0	0	118000	4460	3240000	4430000000
FMT_3 weeks	12000000000	1930000000	3330000000	0	326000000	32400	0	0	0	0	0	101000	0	3960000	5070000000
FMT_3 weeks	13500000000	2080000000	3580000000	0	316000000	30900	0	0	0	0	719000	449000	12600	3380000	4920000000
FMT_3 weeks	37000000000	5260000000	8020000000	0	3300000000	113000	0	0	0	0	0	3170000	22300	26300000	32800000000
FMT_3 weeks	13800000000	2270000000	3120000000	0	274000000	23700	0	0	0	0	0	271000	0	3870000	7020000000
FMT_3 weeks	24600000000	5070000000	8060000000	0	490000000	62700	0	0	0	0	0	831000	2320	9830000	21400000000

## Sheet: Fig3a
Figure 3a
GF	GM15	SOPF
22	22	22
38	19	21
24	20	43
33	21	21
42	24	24
22	21	22
27	38	20
20	23	42
32	20	24
23	23	43
44	25	20
55	23	28
24	24	22
26	22	22
57	25	19
21	27	22
31	20	20
65	23	22
69	22	22
72	24
19	20
22	22
29	23
26	23
22	22
22	49
27	21
42	35
22	19
44	20
28	22
22
20
24

[truncated: 71 more sheets: Fig3b, Fig3c, Fig3d, Fig3e, Fig3f, Fig3g, Fig3h, Fig4a, Fig4b, Fig4c, Fig4d, Fig4e, Fig4f, Fig4g, Fig4h, Fig4i, Fig4j, Fig4k, Fig4l, Fig4m …]
